# Supplementary material for: Unique Features of Satellite DNA Transcription in Different Tissues of Caenorhabditis elegans
Source: Int J Mol Sci. 2023 Feb 3;24(3):2970. doi: 10.3390/ijms24032970 (PMC9918286; doi:10.3390/ijms24032970)
Supplement: Supplementary file 1 [file ijms-24-02970-s001.zip]

Archive with 542 entries (541 files):
- Supplementary data S1.xlsx
- Supplementary Data S2/
- Supplementary Data S2/1.10130602-10133102.png
- Supplementary Data S2/1.10204129-10219199.png
- Supplementary Data S2/1.10851626-10855375.png
- Supplementary Data S2/1.1097742-1098271.png
- Supplementary Data S2/1.11061949-11062380.png
- Supplementary Data S2/1.11186372-11187503.png
- Supplementary Data S2/1.11190690-11191449.png
- Supplementary Data S2/1.11201002-11201638.png
- Supplementary Data S2/1.11349013-11350796.png
- Supplementary Data S2/1.11357272-11357373.png
- Supplementary Data S2/1.11480157-11480277.png
- Supplementary Data S2/1.11480313-11481528.png
- Supplementary Data S2/1.11829562-11829989.png
- Supplementary Data S2/1.12192426-12192752.png
- Supplementary Data S2/1.12258128-12258286.png
- Supplementary Data S2/1.12480947-12481197.png
- Supplementary Data S2/1.1278237-1279259.png
- Supplementary Data S2/1.12910137-12910261.png
- Supplementary Data S2/1.13231021-13231669.png
- Supplementary Data S2/1.13453071-13453246.png
- Supplementary Data S2/1.1362690-1362850.png
- Supplementary Data S2/1.13929375-13929595.png
- Supplementary Data S2/1.13935628-13936488.png
- Supplementary Data S2/1.14024312-14025229.png
- Supplementary Data S2/1.14033367-14034207.png
- Supplementary Data S2/1.14128159-14128469.png
- Supplementary Data S2/1.14257569-14258742.png
- Supplementary Data S2/1.14329713-14330118.png
- Supplementary Data S2/1.14452267-14454642.png
- Supplementary Data S2/1.14619236-14619481.png
- Supplementary Data S2/1.14686490-14687331.png
- Supplementary Data S2/1.14843491-14843700.png
- Supplementary Data S2/1.1564845-1565136.png
- Supplementary Data S2/1.1593120-1594195.png
- Supplementary Data S2/1.1796469-1796919.png
- Supplementary Data S2/1.1807418-1807780.png
- Supplementary Data S2/1.1884484-1884939.png
- Supplementary Data S2/1.1949999-1950277.png
- Supplementary Data S2/1.1987299-1987635.png
- Supplementary Data S2/1.222749-222854.png
- Supplementary Data S2/1.2524693-2524982.png
- Supplementary Data S2/1.2542918-2543982.png
- Supplementary Data S2/1.2858185-2858357.png
- Supplementary Data S2/1.3114471-3114865.png
- Supplementary Data S2/1.3171655-3172409.png
- Supplementary Data S2/1.338561-341137.png
- Supplementary Data S2/1.3424298-3424548.png
- Supplementary Data S2/1.3485156-3487576.png
- Supplementary Data S2/1.3602994-3603167.png
- Supplementary Data S2/1.3763157-3765957.png
- Supplementary Data S2/1.3980324-3980429.png
- Supplementary Data S2/1.3980821-3981021.png
- Supplementary Data S2/1.3990050-3990699.png
- Supplementary Data S2/1.4118875-4120034.png
- Supplementary Data S2/1.4280022-4281181.png
- Supplementary Data S2/1.4281487-4294537.png
- Supplementary Data S2/1.4540371-4544820.png
- Supplementary Data S2/1.4544868-4547696.png
- Supplementary Data S2/1.4573284-4573803.png
- Supplementary Data S2/1.4574052-4574607.png
- Supplementary Data S2/1.5152583-5153888.png
- Supplementary Data S2/1.5640355-5640950.png
- Supplementary Data S2/1.5975024-5975828.png
- Supplementary Data S2/1.5977228-5977451.png
- Supplementary Data S2/1.6647571-6647736.png
- Supplementary Data S2/1.6647885-6648325.png
- Supplementary Data S2/1.676497-676765.png
- Supplementary Data S2/1.6771968-6773943.png
- Supplementary Data S2/1.6854524-6854599.png
- Supplementary Data S2/1.687047-687860.png
- Supplementary Data S2/1.7740676-7740751.png
- Supplementary Data S2/1.7740774-7741690.png
- Supplementary Data S2/1.7741780-7742262.png
- Supplementary Data S2/1.778056-778335.png
- Supplementary Data S2/1.780732-781012.png
- Supplementary Data S2/1.933478-934899.png
- Supplementary Data S2/1.961892-962564.png
- Supplementary Data S2/1.9636862-9637728.png
- Supplementary Data S2/1.994259-994677.png
- Supplementary Data S2/2.1034465-1036445.png
- Supplementary Data S2/2.1037817-1039287.png
- Supplementary Data S2/2.11423462-11423661.png
- Supplementary Data S2/2.12171287-12172252.png
- Supplementary Data S2/2.12649559-12650818.png
- Supplementary Data S2/2.12749754-12749935.png
- Supplementary Data S2/2.12757828-12758945.png
- Supplementary Data S2/2.12843822-12844875.png
- Supplementary Data S2/2.12844903-12846136.png
- Supplementary Data S2/2.12951422-12951594.png
- Supplementary Data S2/2.12979640-12979790.png
- Supplementary Data S2/2.13037761-13037897.png
- Supplementary Data S2/2.13184130-13184277.png
- Supplementary Data S2/2.13243398-13244452.png
- Supplementary Data S2/2.13334193-13334831.png
- Supplementary Data S2/2.13598247-13598526.png
- Supplementary Data S2/2.13598710-13599880.png
- Supplementary Data S2/2.13737396-13737775.png
- Supplementary Data S2/2.13740296-13741317.png
- Supplementary Data S2/2.13761268-13762971.png
- Supplementary Data S2/2.13831950-13832774.png
- Supplementary Data S2/2.13906504-13906669.png
- Supplementary Data S2/2.14192423-14193096.png
- Supplementary Data S2/2.14269513-14269895.png
- Supplementary Data S2/2.14273310-14273525.png
- Supplementary Data S2/2.14274983-14275913.png
- Supplementary Data S2/2.14323963-14331913.png
- Supplementary Data S2/2.14333431-14337579.png
- Supplementary Data S2/2.14337687-14339240.png
- Supplementary Data S2/2.14993591-14993681.png
- Supplementary Data S2/2.14993697-14994076.png
- Supplementary Data S2/2.15000612-15000786.png
- Supplementary Data S2/2.15000726-15000995.png
- Supplementary Data S2/2.15186190-15187654.png
- Supplementary Data S2/2.15188581-15189224.png
- Supplementary Data S2/2.15278603-15278843.png
- Supplementary Data S2/2.1564655-1565350.png
- Supplementary Data S2/2.1793298-1793504.png
- Supplementary Data S2/2.1796656-1797032.png
- Supplementary Data S2/2.1858665-1858980.png
- Supplementary Data S2/2.1962052-1963013.png
- Supplementary Data S2/2.1968841-1969602.png
- Supplementary Data S2/2.1970474-1970784.png
- Supplementary Data S2/2.1976612-1976897.png
- Supplementary Data S2/2.1977769-1979195.png
- Supplementary Data S2/2.1985022-1985847.png
- Supplementary Data S2/2.2002012-2002087.png
- Supplementary Data S2/2.2002110-2002460.png
- Supplementary Data S2/2.2008283-2009461.png
- Supplementary Data S2/2.2157814-2157944.png
- Supplementary Data S2/2.2273842-2274055.png
- Supplementary Data S2/2.2386288-2386363.png
- Supplementary Data S2/2.2529567-2530441.png
- Supplementary Data S2/2.2577037-2578087.png
- Supplementary Data S2/2.2593754-2594002.png
- Supplementary Data S2/2.2599830-2600053.png
- Supplementary Data S2/2.2599867-2600422.png
- Supplementary Data S2/2.2712830-2713528.png
- Supplementary Data S2/2.3111494-3112267.png
- Supplementary Data S2/2.3290648-3290783.png
- Supplementary Data S2/2.3937888-3938177.png
- Supplementary Data S2/2.3941820-3946547.png
- Supplementary Data S2/2.3994649-3994788.png
- Supplementary Data S2/2.4054458-4054819.png
- Supplementary Data S2/2.4259952-4260552.png
- Supplementary Data S2/2.4260577-4261267.png
- Supplementary Data S2/2.4554394-4554914.png
- Supplementary Data S2/2.4555047-4555687.png
- Supplementary Data S2/2.4569011-4569221.png
- Supplementary Data S2/2.4684299-4684389.png
- Supplementary Data S2/2.5073308-5077334.png
- Supplementary Data S2/2.5097197-5097899.png
- Supplementary Data S2/2.5144313-5144565.png
- Supplementary Data S2/2.5144410-5146766.png
- Supplementary Data S2/2.6073626-6077427.png
- Supplementary Data S2/2.6082023-6082291.png
- Supplementary Data S2/2.632493-632813.png
- Supplementary Data S2/2.633057-633477.png
- Supplementary Data S2/2.633567-633717.png
- Supplementary Data S2/2.6434384-6434544.png
- Supplementary Data S2/2.694364-699056.png
- Supplementary Data S2/2.694391-699449.png
- Supplementary Data S2/2.7379726-7379898.png
- Supplementary Data S2/2.8287652-8292933.png
- Supplementary Data S2/2.851256-851616.png
- Supplementary Data S2/2.857683-857758.png
- Supplementary Data S2/2.8975477-8977487.png
- Supplementary Data S2/2.9404845-9405392.png
- Supplementary Data S2/2.9631891-9633131.png
- Supplementary Data S2/2.9633206-9633906.png
- Supplementary Data S2/2.9633989-9634259.png
- Supplementary Data S2/2.9693772-9694139.png
- Supplementary Data S2/3.1017334-1020579.png
- Supplementary Data S2/3.10224644-10226007.png
- Supplementary Data S2/3.10226211-10227863.png
- Supplementary Data S2/3.10636973-10637342.png
- Supplementary Data S2/3.10678429-10678847.png
- Supplementary Data S2/3.10683224-10684272.png
- Supplementary Data S2/3.10792337-10792694.png
- Supplementary Data S2/3.10796467-10796566.png
- Supplementary Data S2/3.11002899-11003053.png
- Supplementary Data S2/3.11004687-11006367.png
- Supplementary Data S2/3.11242813-11243253.png
- Supplementary Data S2/3.11311767-11311976.png
- Supplementary Data S2/3.1148439-1149466.png
- Supplementary Data S2/3.11546762-11547752.png
- Supplementary Data S2/3.11593439-11602256.png
- Supplementary Data S2/3.12004285-12004750.png
- Supplementary Data S2/3.12005666-12006008.png
- Supplementary Data S2/3.12009165-12009381.png
- Supplementary Data S2/3.12017198-12017750.png
- Supplementary Data S2/3.12072321-12073804.png
- Supplementary Data S2/3.12305325-12305929.png
- Supplementary Data S2/3.12581020-12581289.png
- Supplementary Data S2/3.12584489-12584865.png
- Supplementary Data S2/3.1260242-1261618.png
- Supplementary Data S2/3.1299759-1303117.png
- Supplementary Data S2/3.13074772-13086747.png
- Supplementary Data S2/3.13099929-13100574.png
- Supplementary Data S2/3.13243432-13245239.png
- Supplementary Data S2/3.13750231-13751043.png
- Supplementary Data S2/3.1805381-1807736.png
- Supplementary Data S2/3.187630-188214.png
- Supplementary Data S2/3.2077634-2082512.png
- Supplementary Data S2/3.2110682-2111451.png
- Supplementary Data S2/3.2496715-2496983.png
- Supplementary Data S2/3.2497037-2501716.png
- Supplementary Data S2/3.2501737-2501917.png
- Supplementary Data S2/3.2502140-2502620.png
- Supplementary Data S2/3.2977664-2978383.png
- Supplementary Data S2/3.3085487-3086399.png
- Supplementary Data S2/3.3334358-3337083.png
- Supplementary Data S2/3.334126-334653.png
- Supplementary Data S2/3.3446010-3446749.png
- Supplementary Data S2/3.3542667-3542838.png
- Supplementary Data S2/3.3740014-3740583.png
- Supplementary Data S2/3.3987076-3987676.png
- Supplementary Data S2/3.423133-423737.png
- Supplementary Data S2/3.424806-426326.png
- Supplementary Data S2/3.449837-453285.png
- Supplementary Data S2/3.6185212-6186090.png
- Supplementary Data S2/3.6626010-6626226.png
- Supplementary Data S2/3.7405401-7443206 .png
- Supplementary Data S2/3.7444445-7448204.png
- Supplementary Data S2/3.7448277-7452238.png
- Supplementary Data S2/3.7594698-7597267.png
- Supplementary Data S2/3.7678163-7678429.png
- Supplementary Data S2/3.8335590-8336085.png
- Supplementary Data S2/3.8336113-8336287.png
- Supplementary Data S2/3.8344363-8344643.png
- Supplementary Data S2/3.931109-931213.png
- Supplementary Data S2/3.931250-931684.png
- Supplementary Data S2/3.9940544-9940665.png
- Supplementary Data S2/4.10262913-10263301.png
- Supplementary Data S2/4.10263336-10264889.png
- Supplementary Data S2/4.10681773-10682153.png
- Supplementary Data S2/4.10943462-10944138.png
- Supplementary Data S2/4.10945693-10946234.png
- Supplementary Data S2/4.10985445-10985549.png
- Supplementary Data S2/4.11033628-11036077.png
- Supplementary Data S2/4.11072392-11075919.png
- Supplementary Data S2/4.12022575-12022894.png
- Supplementary Data S2/4.12023094-12025460.png
- Supplementary Data S2/4.12155676-12156286.png
- Supplementary Data S2/4.12314464-12315037.png
- Supplementary Data S2/4.12584972-12585067.png
- Supplementary Data S2/4.12638029-12638605.png
- Supplementary Data S2/4.12730503-12732683.png
- Supplementary Data S2/4.12891406-12891917.png
- Supplementary Data S2/4.12931758-12932786.png
- Supplementary Data S2/4.13115382-13116006.png
- Supplementary Data S2/4.13360500-13361979.png
- Supplementary Data S2/4.1345560-1345725.png
- Supplementary Data S2/4.13462457-13462800.png
- Supplementary Data S2/4.13462892-13463563.png
- Supplementary Data S2/4.13464499-13464709.png
- Supplementary Data S2/4.13668023-13668625.png
- Supplementary Data S2/4.13734177-13736953.png
- Supplementary Data S2/4.13846283-13847033.png
- Supplementary Data S2/4.13847379-13847579.png
- Supplementary Data S2/4.13884400-13884820.png
- Supplementary Data S2/4.13922430-13922519.png
- Supplementary Data S2/4.13922549-13923902.png
- Supplementary Data S2/4.13964027-13964143.png
- Supplementary Data S2/4.14205760-14206748.png
- Supplementary Data S2/4.14417231-14419021.png
- Supplementary Data S2/4.14476813-14476978.png
- Supplementary Data S2/4.1476030-1477123.png
- Supplementary Data S2/4.1477245-1477418.png
- Supplementary Data S2/4.1477450-1477555.png
- Supplementary Data S2/4.15059144-15059784.png
- Supplementary Data S2/4.15060108-15060798.png
- Supplementary Data S2/4.15166280-15166460.png
- Supplementary Data S2/4.15166547-15166687.png
- Supplementary Data S2/4.15166752-15167072.png
- Supplementary Data S2/4.15188409-15188529.png
- Supplementary Data S2/4.15188545-15190957.png
- Supplementary Data S2/4.15319979-15320069.png
- Supplementary Data S2/4.15320096-15321040.png
- Supplementary Data S2/4.15374013-15374693.png
- Supplementary Data S2/4.15375074-15376143.png
- Supplementary Data S2/4.15409425-15409737.png
- Supplementary Data S2/4.1543828-1544203.png
- Supplementary Data S2/4.15765625-15765904.png
- Supplementary Data S2/4.15766277-15766397.png
- Supplementary Data S2/4.15766300-15766555.png
- Supplementary Data S2/4.15776137-15776526.png
- Supplementary Data S2/4.15784879-15785128.png
- Supplementary Data S2/4.15826645-15826960.png
- Supplementary Data S2/4.15826993-15827272.png
- Supplementary Data S2/4.15859222-15859379.png
- Supplementary Data S2/4.15895865-15896183.png
- Supplementary Data S2/4.15971109-15972271.png
- Supplementary Data S2/4.15971205-15972491.png
- Supplementary Data S2/4.16128108-16129641.png
- Supplementary Data S2/4.16153344-16153449.png
- Supplementary Data S2/4.16223761-16224157.png
- Supplementary Data S2/4.16244112-16245385.png
- Supplementary Data S2/4.16403739-16404089.png
[truncated: 242 more entries]
