# Supplementary material for: Unique Features of Satellite DNA Transcription in Different Tissues of Caenorhabditis elegans
Source: Int J Mol Sci. 2023 Feb 3;24(3):2970. doi: 10.3390/ijms24032970 (PMC9918286; doi:10.3390/ijms24032970)
Supplement: Supplementary file 1 [file ijms-24-02970-s001.zip › Supplementary data S1.xlsx]

## Sheet: Table S4
Number of RNA-seq hits per database and tissue
	SRAs	Num. RNA-seqs	Tissue
	SRR7443965	221653409	Hypodermis
	SRR7443966	247605923	Hypodermis
	SRR7443967	91544941	Neurons
	SRR7443968	33110795	Neurons
	SRR7443969	160270339	Hypodermis
	SRR7443970	94833695	Hypodermis
	SRR7443971	189424413	Hypodermis
	SRR7443972	34274569	Hypodermis
	SRR7443973	227680191	Muscle			Tissues
	SRR7443974	386131804	Hypodermis			Hypodermis	Intestine	Neurons	Muscle
	SRR7443975	32346851	Neurons		Number of RNA-seqs	1334194152	1054802761	1301085064	1257299089
	SRR7443976	328565141	Neurons
	SRR7443977	190552410	Intestine
	SRR7443978	199411421	Intestine
	SRR7443979	198423697	Intestine
	SRR7443980	206205150	Intestine
	SRR7443981	302685337	Neurons
	SRR7443982	260210083	Intestine
	SRR7443983	249547552	Neurons
	SRR7443984	328742093	Neurons
	SRR7443985	236905475	Muscle
	SRR7443986	178270922	Muscle
	SRR7443987	261953231	Muscle
	SRR7443988	24665455	Muscle
	SRR7443989	84257845	Muscle
	SRR7443990	196056890	Muscle
	SRR7443991	47509080	Muscle
					Num.reads
				Hypodermis	1334194152
				Intestine	1054802761
				Neurons	1301085064
				Muscle	1257299089

## Sheet: Table S5
Number of hits for each satellite in each RNA-seq database
					Hypodermis									Intestine							Neurons									Muscle
Chromosome	Sat. Start	Sat. End	Sat. Length		SRR7443965	SRR7443966	SRR7443969	SRR7443970	SRR7443971	SRR7443972	SRR7443974	Number of hits		SRR7443977	SRR7443978	SRR7443979	SRR7443980	SRR7443982	Number of hits		SRR7443967	SRR7443968	SRR7443975	SRR7443976	SRR7443981	SRR7443983	SRR7443984	Number of hits		SRR7443973	SRR7443985	SRR7443986	SRR7443987	SRR7443988	SRR7443989	SRR7443990	SRR7443991	Number of hits
1	222749	222854	106		0	0	0	0	0	0	1	1		0	0	0	1	0	1		0	0	0	1	0	0	53	54		1	0	0	1	0	0	1	0	3
1	338561	341137	2577		0	1	39	17	49	0	199	305		6	4	5	4	10	29		8	0	0	102	39	7	34	190		7	12	18	9	4	31	5	0	86
1	676497	676765	269		0	12	21	5	25	0	49	112		9	1	11	8	11	40		11	0	0	53	11	121	16	212		7	1	6	3	1	11	8	4	41
1	687047	687860	814		0	0	1	0	0	0	0	1		0	4	0	1	4	9		0	0	0	14	9	12	24	59		0	0	0	0	0	6	0	0	6
1	778056	778335	280		0	0	0	0	0	0	0	0		0	0	0	0	1	1		0	0	0	0	0	0	4	4		0	0	0	0	0	0	0	0	0
1	780732	781012	281		0	0	1	0	0	0	0	1		0	0	0	0	0	0		7	0	0	1	0	0	0	8		0	0	0	0	0	0	0	0	0
1	933478	934899	1422		0	0	6	0	2	0	2	10		11	106	55	21	76	269		3	0	0	291	177	202	263	936		8	5	3	10	4	6	28	0	64
1	961892	962564	673		0	0	0	0	7	0	24	31		0	0	0	0	1	1		26	0	0	0	0	26	0	52		0	0	0	0	0	0	0	0	0
1	994259	994677	419		0	0	0	0	0	17	0	17		0	0	0	0	0	0		8	0	0	11	0	0	20	39		0	0	0	0	0	0	0	4	4
1	1097742	1098271	530		0	0	16	9	0	0	23	48		1	8	8	13	6	36		0	0	0	4	7	8	6	25		19	9	25	38	0	0	1	0	92
1	1278237	1279259	1023		0	0	0	1	1	0	3	5		1	12	1	5	6	25		9	0	0	9	39	0	35	92		0	0	0	0	2	0	2	0	4
1	1362690	1362850	161		0	0	4	1	6	0	2	13		0	1	2	1	3	7		3	0	0	3	48	42	26	122		0	0	0	2	0	0	0	0	2
1	1564845	1565136	292		1	0	22	10	9	0	80	122		5	3	1	3	2	14		49	0	0	9	21	45	62	186		0	4	1	0	0	19	0	0	24
1	1593120	1594195	1076		0	16	36	19	8	0	57	136		27	23	5	27	17	99		152	0	0	218	152	50	30	602		79	77	51	116	0	74	82	86	565
1	1796469	1796919	451		17	1	13	10	30	0	11	82		43	52	12	16	29	152		1	0	0	0	30	37	58	126		13	25	19	27	6	1	25	7	123
1	1807418	1807780	363		0	0	0	0	0	0	0	0		0	0	0	0	1	1		0	0	0	52	7	0	6	65		0	0	0	0	0	1	0	0	1
1	1884484	1884939	456		0	0	0	1	0	0	0	1		1	0	0	4	2	7		2	0	0	25	2	30	6	65		0	1	0	1	0	5	2	0	9
1	1949999	1950277	279		0	0	1	0	0	0	3	4		0	0	0	0	0	0		0	0	0	0	0	5	0	5		0	0	0	0	0	0	0	0	0
1	1987299	1987635	337		0	0	1	0	1	0	0	2		0	4	6	1	2	13		0	0	0	31	5	41	9	86		0	5	0	4	1	0	0	0	10
1	2524693	2524982	290		0	0	0	1	60	0	0	61		1	0	1	0	0	2		26	0	0	80	92	58	129	385		2	11	0	5	0	0	8	0	26
1	2542918	2543982	1065		0	0	0	1	6	0	25	32		3	0	1	2	1	7		5	0	0	53	31	34	11	134		0	1	0	0	0	0	0	0	1
1	2858185	2858357	173		0	0	2	0	3	0	3	8		0	0	1	2	1	4		0	0	0	28	7	0	0	35		1	4	2	8	0	3	0	0	18
1	3114471	3114865	395		0	0	0	0	0	0	1	1		0	2	3	4	3	12		2	0	0	8	36	50	0	96		0	4	0	2	0	2	3	0	11
1	3171655	3172409	755		0	2	30	13	14	0	51	110		2	6	6	6	9	29		3	0	0	28	26	9	29	95		1	0	1	4	0	0	2	0	8
1	3424298	3424548	251		0	0	20	22	37	0	62	141		29	92	100	160	134	515		13	0	0	127	101	95	12	348		125	134	97	194	54	27	105	134	870
1	3485156	3487576	2421		0	0	4	3	4	0	62	73		1	12	5	3	6	27		27	0	0	15	39	50	48	179		3	3	1	6	0	4	0	0	17
1	3602994	3603167	174		5	0	3	1	11	0	27	47		1	5	3	14	4	27		8	0	0	28	0	0	0	36		4	3	0	3	1	2	4	0	17
1	3763157	3765957	2801		1	0	3	0	14	0	5	23		0	9	12	2	9	32		5	0	0	20	24	75	29	153		2	5	0	6	0	0	7	0	20
1	3980324	3980429	106		0	1	8	0	3	0	33	45		4	9	4	8	24	49		17	0	0	42	161	72	61	353		12	9	13	11	2	1	17	0	65
1	3980821	3981021	201		0	0	15	4	8	0	24	51		0	4	3	5	5	17		19	0	0	107	35	23	29	213		2	6	3	8	1	1	2	0	23
1	3990050	3990699	650		0	0	0	1	0	0	4	5		0	0	0	0	0	0		11	0	0	1	5	10	0	27		0	0	4	1	0	0	0	0	5
1	4118875	4120034	1160		0	0	0	0	3	0	5	8		0	1	1	5	3	10		6	0	0	0	2	0	1	9		0	0	0	0	0	0	0	0	0
1	4280022	4281181	1160		0	0	0	0	0	0	4	4		0	0	0	1	0	1		0	0	0	3	4	0	0	7		0	0	0	0	0	0	0	0	0
1	4281487	4294537	13051		1	1	7	10	18	6	67	110		9	12	42	17	45	125		71	0	0	408	271	491	541	1782		31	71	30	19	1	4	59	0	215
1	4540371	4544820	4450		5	47	85	11	46	3	84	281		15	52	39	64	147	317		6	0	0	59	117	119	32	333		10	19	46	69	10	160	38	0	352
1	4544868	4547696	2829		0	12	86	4	22	3	25	152		35	144	103	64	174	520		5	0	0	416	310	328	321	1380		20	14	16	29	16	69	58	1	223
1	4573284	4573803	520		7	6	12	4	19	0	93	141		20	33	19	34	49	155		24	0	0	55	108	64	78	329		34	21	38	43	4	9	48	0	197
1	4574052	4574607	556		0	0	3	7	17	0	32	59		0	2	7	4	3	16		14	0	0	41	78	39	78	250		6	5	0	4	0	0	9	0	24
1	5152583	5153888	1306		0	0	10	0	8	0	2	20		13	10	13	20	28	84		9	0	0	87	190	154	156	596		35	18	5	11	0	2	29	0	100
1	5640355	5640950	596		0	0	5	4	30	0	15	54		6	6	22	21	16	71		17	0	0	29	39	93	60	238		7	20	0	21	0	19	0	0	67
1	5975024	5975828	805		0	18	15	4	20	0	119	176		8	10	23	12	11	64		14	0	0	74	18	155	25	286		20	3	9	16	0	27	3	5	83
1	5977228	5977451	224		0	7	29	1	3	0	18	58		2	1	2	0	3	8		2	0	0	0	10	1	11	24		2	0	0	2	0	6	0	1	11
1	6647571	6647736	166		0	2	9	3	12	0	21	47		2	4	9	2	5	22		11	0	0	15	10	46	20	102		12	2	3	4	0	5	8	0	34
1	6647885	6648325	441		0	1	10	3	11	0	47	72		12	10	7	9	12	50		22	0	0	20	45	39	96	222		17	4	7	21	3	5	11	0	68
1	6771968	6773943	1976		17	1	14	1	36	0	33	102		2	16	20	15	15	68		55	0	0	229	221	282	233	1020		30	27	17	15	6	3	28	4	130
1	6854524	6854599	76		0	0	0	0	7	0	3	10		25	25	15	17	47	129		1	0	0	0	11	0	1	13		4	0	0	7	10	0	1	2	24
1	7740676	7740751	76		0	0	5	1	1	0	12	19		0	0	0	1	2	3		4	0	0	0	14	7	2	27		1	12	1	6	1	0	1	0	22
1	7740774	7741690	917		0	0	7	1	6	0	18	32		0	2	2	4	2	10		11	0	0	43	25	1	5	85		1	13	5	5	1	2	1	0	28
1	7741780	7742262	483		0	0	0	0	0	0	3	3		0	0	0	1	0	1		3	0	0	21	7	6	35	72		2	1	0	7	0	0	6	0	16
1	9636862	9637728	867		0	0	0	0	0	0	5	5		0	0	0	0	0	0		20	0	0	29	38	0	0	87		0	1	0	0	1	0	0	0	2
1	10130602	10133102	2501		0	9	0	4	0	0	0	13		0	10	8	16	8	42		6	0	0	19	89	35	13	162		0	0	0	0	0	4	4	0	8
1	10204129	10219199	15071		0	0	10	52	35	0	18	115		1	1	19	6	14	41		34	0	0	51	43	46	75	249		0	0	0	6	2	1	0	0	9
1	10851626	10855375	3750		0	0	1	0	0	0	1	2		0	0	0	0	0	0		2	0	0	0	4	3	0	9		0	0	0	0	0	0	0	0	0
1	11061949	11062380	432		4	1	1	0	17	0	17	40		0	0	0	2	3	5		1	0	0	0	0	0	0	1		2	0	0	2	0	0	0	0	4
1	11186372	11187503	1132		0	0	3	0	2	0	0	5		0	1	1	0	4	6		11	0	0	74	23	4	17	129		1	0	0	0	0	2	3	0	6
1	11190690	11191449	760		0	7	3	21	8	0	0	39		0	7	7	4	3	21		75	0	0	262	130	162	254	883		13	1	3	19	0	1	1	0	38
1	11201002	11201638	637		4	2	3	42	10	0	21	82		19	4	3	4	14	44		119	0	0	81	70	54	104	428		0	14	3	0	0	8	2	19	46
1	11349013	11350796	1784		0	0	0	0	0	0	0	0		0	1	0	0	0	1		1	0	0	0	3	0	1	5		0	0	0	0	0	0	0	0	0
1	11357272	11357373	102		0	0	0	0	0	0	0	0		0	0	0	1	1	2		0	0	0	0	1	24	83	108		0	0	0	0	0	0	0	0	0
1	11480157	11480277	121		0	0	23	3	8	0	75	109		12	14	4	9	12	51		35	0	0	75	112	91	69	382		6	9	13	19	1	3	7	1	59
1	11480313	11481528	1216		0	0	26	2	6	0	71	105		1	17	8	7	8	41		52	0	0	42	121	128	71	414		7	11	18	19	1	3	7	0	66
1	11829562	11829989	428		0	1	3	6	7	0	33	50		3	9	17	4	28	61		25	0	0	29	47	109	144	354		3	13	0	11	3	6	23	0	59
1	12192426	12192752	327		1	2	9	5	33	7	38	95		5	17	16	17	28	83		38	0	0	214	148	142	128	670		24	7	12	12	0	8	7	0	70
1	12258128	12258286	159		0	0	0	0	11	0	4	15		0	0	0	3	0	3		1	0	0	9	0	0	0	10		0	0	0	0	0	0	0	0	0
1	12480947	12481197	251		0	0	0	0	5	0	23	28		2	0	1	4	5	12		2	0	0	7	8	0	11	28		0	0	0	2	0	0	5	0	7
1	12910137	12910261	125		0	0	0	0	0	0	0	0		6	4	2	1	4	17		1	0	0	0	8	5	0	14		0	0	0	4	0	0	0	0	4
1	13231021	13231669	649		0	1	7	1	10	0	20	39		3	6	2	2	5	18		67	0	0	152	91	179	168	657		8	2	1	3	0	4	17	0	35
1	13453071	13453246	176		0	0	3	0	2	0	11	16		6	2	2	1	0	11		29	0	0	10	0	17	12	68		0	1	0	0	0	2	0	0	3
1	13929375	13929595	221		0	0	0	0	0	0	3	3		0	1	0	0	3	4		1	0	0	0	0	0	19	20		0	0	0	7	0	0	0	0	7
1	13935628	13936488	861		0	0	6	1	7	0	24	38		0	3	5	4	7	19		6	0	0	6	14	59	1	86		1	24	3	4	0	1	13	0	46
1	14024312	14025229	918		0	0	0	0	0	0	1	1		0	0	1	0	0	1		1	0	0	48	53	88	44	234		8	3	17	16	2	0	4	0	50
1	14033367	14034207	841		0	0	0	0	0	0	0	0		0	0	1	6	8	15		0	0	0	0	0	0	12	12		0	0	0	0	0	0	0	0	0
1	14128159	14128469	311		0	0	2	0	0	0	3	5		6	6	3	6	5	26		3	0	0	13	22	26	7	71		0	9	3	6	5	0	5	0	28
1	14257569	14258742	1174		0	0	0	0	0	0	0	0		0	0	0	0	1	1		7	0	0	0	2	32	35	76		0	0	0	4	0	0	0	0	4
1	14329713	14330118	406		0	0	0	0	0	0	0	0		0	0	0	2	0	2		0	0	0	0	12	39	0	51		0	0	0	0	0	0	0	0	0
1	14452267	14454642	2376		0	0	7	2	10	0	16	35		26	30	15	0	6	77		4	0	0	23	33	26	8	94		12	5	4	2	0	0	25	0	48
1	14619236	14619481	246		0	0	5	0	0	0	0	5		0	0	0	1	0	1		0	0	0	0	0	0	0	0		0	0	4	0	0	10	0	0	14
1	14686490	14687331	842		0	1	9	3	11	0	24	48		2	7	5	3	10	27		26	0	0	9	50	11	26	122		12	4	2	6	0	4	8	0	36
1	14843491	14843700	210		0	0	0	0	1	0	2	3		1	0	0	6	1	8		0	0	0	0	0	0	0	0		0	0	7	0	0	0	11	0	18
2	632493	632813	321		0	0	3	1	3	0	4	11		0	0	1	0	1	2		3	0	0	3	1	1	2	10		2	1	2	2	0	0	3	0	10
2	633057	633477	421		0	0	4	2	4	0	21	31		4	3	1	4	3	15		14	0	0	39	19	44	21	137		4	5	2	4	0	4	12	0	31
2	633567	633717	151		0	0	4	0	5	0	27	36		1	4	1	7	1	14		18	0	0	14	9	23	42	106		1	14	2	0	0	0	1	0	18
2	694364	699056	4693		1	0	10	7	12	0	64	94		1	13	3	22	26	65		37	0	0	62	64	89	44	296		12	4	6	5	7	5	11	0	50
2	694391	699449	5059		1	0	7	6	16	0	81	111		3	13	6	25	31	78		36	0	0	57	73	78	71	315		16	6	7	5	8	8	11	0	61
2	851256	851616	361		1	0	1	1	0	0	37	40		34	123	32	180	176	545		2	0	0	28	5	83	23	141		87	15	19	66	7	1	6	13	214
2	857683	857758	76		0	4	8	0	1	0	6	19		0	2	2	2	1	7		14	0	0	7	30	2	12	65		0	1	0	0	0	0	0	0	1
2	1034465	1036445	1981		0	0	7	3	3	0	39	52		4	12	9	13	20	58		6	0	0	30	52	53	45	186		10	19	11	10	3	2	24	0	79
2	1037817	1039287	1471		0	1	7	2	3	0	37	50		3	8	6	7	16	40		7	0	0	21	44	46	36	154		7	12	7	10	3	1	10	0	50
2	1564655	1565350	696		0	0	0	0	3	0	4	7		0	1	7	8	1	17		17	0	0	21	19	97	19	173		2	1	2	9	0	1	0	0	15
2	1793298	1793504	207		0	0	0	0	0	0	0	0		3	1	0	0	0	4		0	0	0	0	0	3	0	3		0	0	0	0	0	0	0	0	0
2	1796656	1797032	377		0	2	0	0	6	0	4	12		1	3	1	3	5	13		55	0	0	91	106	77	145	474		1	2	1	8	0	3	0	0	15
2	1858665	1858980	316		0	0	0	0	0	0	0	0		0	0	0	0	0	0		0	0	0	13	0	0	0	13		0	0	0	0	0	0	0	0	0
2	1962052	1963013	962		3	0	6	2	10	0	75	96		60	292	95	409	350	1206		2	0	0	8	31	104	46	191		140	10	18	140	4	13	0	6	331
2	1968841	1969602	762		0	0	3	0	1	0	34	38		0	4	3	2	1	10		8	0	0	0	28	6	1	43		0	1	3	0	0	0	0	0	4
2	1970474	1970784	311		2	0	6	2	3	0	68	81		46	162	54	187	188	637		2	0	0	2	31	83	22	140		66	2	10	74	4	12	0	6	174
2	1976612	1976897	286		0	0	3	0	1	0	34	38		0	4	3	2	1	10		8	0	0	0	28	0	1	37		0	1	3	0	0	0	0	0	4
2	1977769	1979195	1427		3	0	6	2	11	0	76	98		68	310	95	414	356	1243		2	0	0	8	31	104	80	225		150	10	18	149	4	13	0	6	350
2	1985022	1985847	826		0	0	4	0	2	0	18	24		0	5	3	2	1	11		11	0	0	2	24	6	7	50		0	1	5	0	0	0	0	0	6
2	2002012	2002087	76		0	5	8	0	1	0	6	20		0	2	2	2	1	7		14	0	0	7	30	2	22	75		0	1	0	0	0	0	0	0	1
2	2002110	2002460	351		0	5	8	0	2	0	7	22		0	4	2	0	1	7		14	0	0	7	30	2	29	82		0	1	0	0	0	0	0	0	1
2	2008283	2009461	1179		2	0	6	1	17	0	74	100		48	278	100	393	329	1148		2	0	0	13	21	83	43	162		134	13	21	149	5	16	0	8	346
2	2157814	2157944	131		0	0	0	0	6	0	48	54		20	21	25	38	32	136		0	0	0	0	0	12	11	23		1	0	0	0	0	0	0	0	1
2	2273842	2274055	214		1	0	0	0	15	0	34	50		0	6	5	3	7	21		2	0	0	7	21	58	7	95		0	0	0	0	0	0	0	0	0
2	2386288	2386363	76		0	3	5	0	1	0	6	15		0	2	3	0	1	6		14	0	0	1	35	0	3	53		0	1	3	0	0	0	0	0	4
2	2529567	2530441	875		0	0	0	0	8	0	50	58		4	2	0	2	4	12		0	0	0	0	0	0	0	0		0	0	0	0	0	0	0	0	0
2	2577037	2578087	1051		0	0	0	0	6	0	2	8		0	0	1	0	6	7		0	0	0	0	0	0	0	0		0	0	0	1	0	0	0	0	1
2	2593754	2594002	249		1	0	5	2	2	0	73	83		31	187	53	235	232	738		2	0	0	8	21	83	22	136		89	2	16	89	4	12	0	6	218
2	2599830	2600053	224		0	1	3	0	1	0	7	12		0	6	3	3	1	13		6	0	0	0	3	6	3	18		0	1	3	0	0	0	0	0	4
2	2599867	2600422	556		0	1	3	0	3	0	7	14		0	6	3	4	2	15		8	0	0	12	3	0	3	26		0	1	3	1	0	0	0	0	5
2	2712830	2713528	699		0	63	21	1	67	0	13	165		2	5	9	27	31	74		34	0	0	103	97	183	84	501		12	18	9	22	1	0	2	0	64
2	3111494	3112267	774		0	0	0	0	0	0	0	0		0	0	0	0	0	0		0	0	0	3	0	0	0	3		0	0	0	0	0	0	0	0	0
2	3290648	3290783	136		0	0	7	0	2	0	1	10		7	89	43	20	73	232		2	0	0	340	217	368	182	1109		7	7	1	8	3	6	28	0	60
2	3937888	3938177	290		0	0	1	0	2	0	9	12		2	0	0	0	1	3		0	0	0	5	0	0	13	18		0	0	0	0	0	1	0	0	1
2	3941820	3946547	4728		3	1	21	3	137	1	414	580		24	46	38	83	73	264		98	0	0	706	339	728	1046	2917		31	15	15	36	8	41	7	0	153
2	3994649	3994788	140		0	0	0	0	0	0	8	8		0	0	0	4	1	5		3	0	0	3	9	2	5	22		0	0	1	0	0	0	0	0	1
2	4054458	4054819	362		19	28	30	16	56	0	171	320		0	9	1	8	16	34		41	0	0	32	26	27	48	174		7	0	3	6	0	15	0	3	34
2	4259952	4260552	601		0	0	4	0	1	0	3	8		8	17	27	19	18	89		6	0	0	75	35	159	3	278		1	31	2	2	3	1	13	0	53
2	4260577	4261267	691		0	0	4	4	2	0	4	14		3	8	4	5	5	25		6	0	0	53	18	92	0	169		1	11	0	1	0	1	10	0	24
2	4554394	4554914	521		6	0	11	9	36	0	45	107		7	28	10	18	17	80		74	0	0	106	247	77	98	602		32	46	33	26	9	9	40	0	195
2	4555047	4555687	641		5	0	8	5	23	0	58	99		6	6	5	29	13	59		113	0	0	166	200	151	114	744		22	16	34	18	10	7	28	0	135
2	4569011	4569221	211		0	0	0	0	0	0	0	0		0	1	0	0	0	1		0	0	0	0	19	0	0	19		0	0	0	1	0	0	0	0	1
2	4684299	4684389	91		0	0	0	1	0	0	2	3		0	0	0	2	0	2		0	0	0	0	0	0	0	0		1	0	0	0	0	0	1	0	2
2	5073308	5077334	4027		0	0	5	0	8	0	6	19		34	19	20	21	33	127		4	0	0	23	43	490	150	710		23	2	8	0	2	0	0	0	35
2	5097197	5097899	703		0	0	2	0	5	0	10	17		3	1	9	7	7	27		13	0	0	17	4	80	0	114		0	0	3	2	1	2	12	0	20
2	5144313	5144565	253		0	0	0	1	5	0	26	32		2	3	1	3	13	22		5	0	0	8	26	14	2	55		0	3	1	1	0	0	2	0	7
2	5144410	5146766	2357		0	0	0	7	6	0	39	52		5	22	55	13	42	137		5	0	0	122	70	268	59	524		0	4	6	15	0	0	28	0	53
2	6073626	6077427	3802		0	0	0	0	0	0	0	0		0	0	2	1	0	3		0	0	0	32	0	0	0	32		0	0	0	0	0	0	0	0	0
2	6082023	6082291	269		0	5	10	2	33	0	101	151		11	5	21	11	14	62		11	0	0	149	42	62	45	309		1	1	4	1	0	12	5	0	24
2	6434384	6434544	161		0	2	2	0	0	0	5	9		1	0	1	0	1	3		1	0	0	1	0	0	0	2		0	0	0	0	0	1	1	0	2
2	7379726	7379898	173		0	0	0	1	6	0	6	13		3	1	2	4	6	16		4	0	0	57	41	102	2	206		0	1	0	1	0	0	3	0	5
2	8287652	8292933	5282		20	402	268	46	697	79	1586	3098		530	386	556	700	722	2894		166	0	0	1489	1134	1661	664	5114		115	59	76	100	21	959	246	11	1587
2	8975477	8977487	2011		0	0	0	0	100	0	247	347		22	23	92	54	22	213		0	0	0	46	12	0	28	86		0	0	4	0	2	0	0	0	6
2	9404845	9405392	548		6	1	2	1	27	0	70	107		1	16	27	13	21	78		15	0	0	151	14	181	74	435		8	12	11	12	3	0	33	0	79
2	9631891	9633131	1241		1	1	14	5	14	0	20	55		8	26	11	27	32	104		31	0	0	52	70	62	132	347		39	15	12	27	0	6	51	0	150
2	9633206	9633906	701		1	2	8	5	14	0	15	45		4	8	5	3	7	27		34	0	0	51	15	37	46	183		10	1	2	5	0	2	8	0	28
2	9633989	9634259	271		1	5	6	12	8	0	26	58		1	5	2	4	3	15		56	0	0	41	65	203	51	416		3	0	2	4	0	1	4	0	14
2	9693772	9694139	368		0	0	0	0	0	0	0	0		11	2	1	3	4	21		12	0	0	287	92	169	61	621		0	0	0	0	0	0	3	0	3
2	11423462	11423661	200		0	0	2	0	0	0	0	2		0	7	0	5	5	17		0	0	0	85	0	3	0	88		1	0	0	1	0	0	0	0	2
2	12171287	12172252	966		0	0	0	0	0	0	0	0		0	0	2	0	0	2		0	0	0	0	0	0	21	21		0	0	0	0	0	0	0	0	0
2	12649559	12650818	1260		1	0	5	9	3	0	25	43		6	15	17	12	15	65		7	0	0	120	51	56	62	296		16	19	7	9	1	6	22	1	81
2	12749754	12749935	182		0	0	2	0	2	0	9	13		0	0	1	0	1	2		0	0	0	5	12	5	3	25		0	1	0	0	0	1	0	0	2
2	12757828	12758945	1118		0	0	0	0	0	0	0	0		0	0	0	5	0	5		0	0	0	0	0	0	0	0		0	0	1	0	0	0	0	0	1
2	12843822	12844875	1054		0	0	10	0	2	0	1	13		11	168	84	45	129	437		2	0	0	460	431	535	402	1830		8	28	8	9	5	6	83	0	147
2	12844903	12846136	1234		0	0	1	0	0	0	0	1		2	88	37	38	92	257		0	0	0	155	254	211	276	896		0	23	6	2	0	0	44	0	75
2	12951422	12951594	173		0	0	1	0	0	0	0	1		0	0	0	0	0	0		0	0	0	0	0	0	0	0		0	0	0	0	0	0	0	0	0
2	12979640	12979790	151		0	0	0	0	0	0	0	0		3	1	0	0	1	5		0	0	0	0	0	56	0	56		0	0	0	0	0	0	0	0	0
2	13037761	13037897	137		0	0	0	0	0	3	2	5		5	2	8	1	0	16		0	0	0	0	0	30	0	30		0	4	0	0	0	0	0	0	4
2	13184130	13184277	148		0	0	0	0	0	0	0	0		4	8	5	8	3	28		3	0	0	0	37	57	21	118		2	2	4	1	0	0	1	0	10
2	13243398	13244452	1055		0	0	16	1	1	0	3	21		2	1	0	0	2	5		0	0	0	0	0	0	2	2		0	0	4	0	0	0	0	0	4
2	13334193	13334831	639		0	0	1	0	5	0	3	9		7	5	6	12	7	37		7	0	0	120	108	54	67	356		14	0	0	3	0	0	0	0	17
2	13598247	13598526	280		0	0	0	0	6	0	4	10		1	4	1	2	2	10		0	0	0	8	0	0	3	11		0	0	3	1	0	1	5	0	10
2	13598710	13599880	1171		0	0	1	0	5	0	14	20		15	15	21	22	12	85		0	0	0	43	49	0	87	179		13	3	27	19	0	11	23	0	96
2	13737396	13737775	380		0	11	3	2	13	0	79	108		9	10	7	5	6	37		3	0	0	0	3	0	24	30		5	3	0	0	0	3	1	0	12
2	13740296	13741317	1022		1	0	6	2	1	0	1	11		0	1	1	0	0	2		1	0	0	0	2	0	2	5		0	0	0	1	0	2	0	0	3
2	13761268	13762971	1704		9	0	30	2	19	0	15	75		5	10	22	13	26	76		54	0	0	224	112	205	194	789		60	31	37	55	0	13	12	1	209
2	13831950	13832774	825		0	0	2	0	2	0	3	7		16	81	47	71	115	330		4	0	0	8	0	0	0	12		1	9	0	5	1	0	0	0	16
2	13906504	13906669	166		0	0	0	0	0	0	0	0		4	0	0	1	0	5		1	0	0	19	0	3	36	59		0	0	0	10	0	0	0	0	10
2	14192423	14193096	674		0	0	0	0	0	0	0	0		0	0	0	1	1	2		12	0	0	0	3	36	25	76		0	0	0	0	0	0	2	0	2
2	14269513	14269895	383		0	0	3	0	0	0	20	23		0	2	0	0	4	6		17	0	0	8	0	7	12	44		0	0	0	0	0	0	0	0	0
2	14273310	14273525	216		0	0	2	1	4	0	6	13		4	0	0	3	0	7		44	0	0	69	2	1	14	130		0	1	0	0	0	0	1	0	2
2	14274983	14275913	931		0	0	0	0	20	6	41	67		6	3	0	0	3	12		10	0	0	31	0	12	36	89		4	0	0	0	0	0	0	0	4
2	14323963	14331913	7951		0	0	2	1	1	0	21	25		19	20	9	13	33	94		14	0	0	96	12	41	173	336		10	63	23	28	5	19	26	0	174
2	14333431	14337579	4149		0	0	10	2	5	0	12	29		1	26	10	6	30	73		6	0	0	81	51	76	92	306		2	12	0	8	1	14	10	0	47
2	14337687	14339240	1554		0	1	12	2	6	0	6	27		9	152	66	31	138	396		11	0	0	541	323	208	569	1652		17	55	3	17	6	21	39	0	158
2	14993591	14993681	91		0	0	13	6	4	0	40	63		2	7	9	5	11	34		74	0	0	252	140	118	162	746		5	1	2	7	1	3	5	0	24
2	14993697	14994076	380		3	0	30	16	40	0	82	171		2	14	13	14	30	73		251	0	0	872	416	649	577	2765		13	8	13	41	5	4	38	1	123
2	15000612	15000786	175		0	1	7	6	4	0	57	75		3	5	3	2	2	15		26	0	0	12	24	74	13	149		1	5	2	1	0	0	4	0	13
2	15000726	15000995	270		0	1	7	5	3	0	37	53		2	5	3	2	5	17		11	0	0	2	18	1	16	48		11	5	2	1	0	0	4	0	23
2	15186190	15187654	1465		0	0	5	0	0	0	3	8		1	0	0	0	2	3		7	0	0	20	8	57	4	96		10	1	0	4	0	0	0	0	15
2	15188581	15189224	644		1	0	4	2	4	0	2	13		0	0	1	0	0	1		21	0	0	1	3	0	38	63		0	0	0	0	0	0	0	0	0
2	15278603	15278843	241		2	3	44	16	4	0	5	74		10	13	18	20	28	89		168	0	0	242	185	416	124	1135		7	8	6	1	1	9	0	0	32
3	187630	188214	585		51	36	64	19	48	3	164	385		17	21	16	23	32	109		29	0	0	64	96	30	43	262		31	22	19	16	6	26	14	7	141
3	334126	334653	528		0	0	14	7	25	0	61	107		22	11	9	21	25	88		97	0	0	198	267	376	157	1095		27	23	3	12	0	39	14	7	125
3	423133	423737	605		0	0	3	1	12	0	8	24		0	0	0	4	7	11		14	0	0	30	0	0	0	44		4	0	0	0	0	0	1	0	5
3	424806	426326	1521		0	2	18	6	25	0	50	101		24	37	34	27	48	170		43	0	0	83	207	227	225	785		48	37	36	40	6	15	30	0	212
3	449837	453285	3449		0	0	0	0	0	0	1	1		0	0	5	0	0	5		0	0	0	116	11	35	81	243		0	0	0	1	0	0	8	0	9
3	931109	931213	105		0	1	5	1	2	0	3	12		5	47	23	11	33	119		3	0	0	57	65	35	80	240		5	0	0	5	2	5	8	0	25
3	931250	931684	435		0	1	6	1	2	0	3	13		19	115	62	24	89	309		5	0	0	55	129	226	188	603		6	3	0	5	2	6	25	0	47
3	1017334	1020579	3246		0	0	0	0	4	0	22	26		0	1	0	0	2	3		0	0	0	0	85	3	1	89		0	0	0	0	0	0	0	0	0
3	1148439	1149466	1028		0	0	3	0	1	0	0	4		2	0	0	0	1	3		0	0	0	0	0	34	0	34		0	0	0	0	0	0	0	0	0
3	1260242	1261618	1377		0	1	7	6	8	0	14	36		14	35	17	22	38	126		3	0	0	51	79	35	60	228		0	4	3	15	0	3	42	4	71
3	1299759	1303117	3359		0	0	0	2	0	0	0	2		6	37	204	24	87	358		0	0	0	586	89	930	380	1985		0	10	2	25	3	0	29	0	69
3	1805381	1807736	2356		85	65	154	63	77	9	129	582		52	62	106	146	144	510		1245	0	0	2309	1630	1910	1925	9019		107	113	66	137	15	117	59	84	698
3	2077634	2082512	4879		0	0	0	0	0	0	0	0		0	0	5	0	0	5		3	0	0	17	0	0	29	49		2	0	0	1	0	0	0	0	3
3	2110682	2111451	770		0	0	0	0	0	0	0	0		0	0	0	0	2	2		0	0	0	0	0	0	0	0		0	0	0	0	0	0	0	0	0
3	2496715	2496983	269		0	0	11	3	20	0	31	65		2	5	8	3	8	26		7	0	0	53	25	61	5	151		0	4	3	0	1	7	3	1	19
3	2497037	2501716	4680		0	0	4	0	10	0	6	20		17	32	90	42	84	265		8	0	0	506	198	326	157	1195		15	75	22	19	7	2	44	0	184
3	2501737	2501917	181		0	0	2	0	3	0	7	12		6	14	26	12	31	89		9	0	0	4	56	39	23	131		3	30	7	4	4	1	16	0	65
3	2502140	2502620	481		0	1	5	3	10	0	39	58		0	7	3	4	3	17		26	0	0	71	20	34	35	186		3	2	0	0	1	2	4	0	12
3	2977664	2978383	720		0	0	0	0	0	0	4	4		0	0	0	0	0	0		0	0	0	5	22	0	0	27		1	3	0	1	0	0	0	0	5
3	3085487	3086399	913		0	0	0	0	2	0	5	7		0	0	4	1	8	13		9	0	0	6	45	45	36	141		7	0	0	5	0	3	2	0	17
3	3334358	3337083	2726		0	0	0	0	0	0	0	0		18	164	48	41	151	422		0	0	0	409	262	733	387	1791		0	6	5	33	0	0	26	0	70
3	3446010	3446749	740		1	0	1	2	3	0	10	17		4	10	0	3	7	24		0	0	0	5	6	2	1	14		3	10	1	0	1	1	23	0	39
3	3542667	3542838	172		0	0	0	10	1	0	89	100		1	0	5	0	0	6		79	0	0	4	23	1	15	122		0	0	0	1	0	0	1	0	2
3	3740014	3740583	570		0	0	3	1	19	0	49	72		15	15	17	20	22	89		28	0	0	43	138	7	45	261		18	27	22	4	1	0	15	0	87
3	3987076	3987676	601		0	1	0	0	0	0	1	2		0	0	3	2	0	5		1	0	0	2	9	11	0	23		0	4	0	4	0	0	0	1	9
3	6185212	6186090	879		0	0	2	1	12	0	43	58		0	1	3	3	3	10		5	0	0	11	41	13	3	73		2	2	0	6	0	0	0	0	10
3	6626010	6626226	217		0	0	1	0	0	0	0	1		0	1	0	0	0	1		1	0	0	22	0	24	0	47		0	0	0	0	0	0	0	0	0
3	7444445	7448204	3760		0	9	26	4	8	1	27	75		52	244	127	79	258	760		35	0	0	533	734	455	587	2344		57	109	30	53	11	60	125	0	445
3	7448277	7452238	3962		5	7	24	19	48	0	341	444		25	32	50	33	68	208		141	0	0	1227	1022	1068	1369	4827		100	339	190	94	8	38	244	0	1013
3	7594698	7597267	2570		0	0	4	0	5	0	12	21		7	3	25	16	18	69		15	0	0	93	49	142	31	330		7	1	2	2	2	1	25	2	42
3	7678163	7678429	267		3	2	15	3	20	0	40	83		0	2	0	2	2	6		6	0	0	12	28	13	12	71		2	2	0	1	0	4	0	1	10
3	8335590	8336085	496		0	2	1	2	13	0	24	42		2	4	3	3	3	15		10	0	0	70	53	82	62	277		3	2	0	7	0	0	8	0	20
3	8336113	8336287	175		0	1	12	7	18	0	25	63		5	4	19	8	17	53		62	0	0	14	49	16	47	188		13	2	7	2	1	21	3	1	50
3	8344363	8344643	281		116	156	153	142	148	4	347	1066		60	78	111	99	107	455		430	0	0	376	381	338	412	1937		88	87	71	70	17	153	23	83	592
3	9940544	9940665	122		0	0	0	0	4	0	11	15		1	1	2	9	2	15		1	0	0	5	48	18	1	73		0	0	0	2	0	0	0	0	2
3	10224644	10226007	1364		0	0	1	0	22	3	68	94		1	0	5	1	8	15		1	0	0	35	56	41	0	133		0	0	0	0	0	0	1	0	1
3	10226211	10227863	1653		0	0	2	1	25	0	36	64		0	0	0	0	0	0		2	0	0	0	0	0	1	3		0	0	0	0	0	0	1	0	1
3	10636973	10637342	370		0	0	0	0	0	0	0	0		2	3	0	0	1	6		2	0	0	0	2	0	0	4		0	0	0	0	0	0	0	1	1
3	10678429	10678847	419		0	0	0	0	0	0	0	0		0	0	2	2	5	9		2	0	0	0	12	19	1	34		1	2	2	0	0	4	3	0	12
3	10683224	10684272	1049		0	0	0	0	0	0	0	0		0	1	2	1	1	5		0	0	0	0	0	0	5	5		3	0	0	0	0	0	3	0	6
3	10792337	10792694	358		0	2	10	3	8	1	32	56		5	9	10	2	7	33		4	0	0	33	10	2	13	62		1	0	0	1	0	10	0	1	13
3	10796467	10796566	100		0	0	1	0	0	0	0	1		4	1	0	1	4	10		0	0	0	0	1	0	0	1		0	0	0	11	0	0	0	0	11
3	11002899	11003053	155		0	0	0	0	1	0	2	3		0	0	0	0	0	0		17	0	0	54	19	0	12	102		0	0	0	0	0	0	0	0	0
3	11004687	11006367	1681		0	0	0	0	0	0	0	0		2	0	0	0	1	3		0	0	0	5	0	0	5	10		0	0	0	0	0	0	0	0	0
3	11242813	11243253	441		0	0	2	0	6	0	2	10		18	1	3	2	9	33		5	0	0	42	0	19	3	69		0	7	2	4	0	0	22	0	35
3	11311767	11311976	210		0	0	3	0	2	0	9	14		0	0	0	0	1	1		0	0	0	1	2	0	0	3		0	0	1	0	0	0	7	0	8
3	11546762	11547752	991		0	0	1	0	0	0	1	2		0	0	0	0	0	0		2	0	0	0	0	0	0	2		0	0	0	0	0	5	0	0	5
3	11593439	11602256	8818		5	0	6	0	1	0	21	33		3	5	11	4	8	31		2	0	0	64	5	1	3	75		2	22	13	5	0	0	3	0	45
3	12004285	12004750	466		0	2	2	0	1	0	0	5		1	2	1	2	2	8		1	0	0	0	0	0	11	12		0	0	4	0	0	0	0	0	4
3	12005666	12006008	343		0	18	2	0	0	0	0	20		4	4	11	7	12	38		0	0	0	21	0	0	0	21		0	1	0	6	0	0	0	0	7
3	12009165	12009381	217		0	0	7	0	4	0	6	17		0	7	4	1	0	12		3	0	0	8	22	0	0	33		0	0	0	0	0	0	2	0	2
3	12017198	12017750	553		120	24	4	23	17	0	60	248		9	13	6	0	7	35		6	0	0	15	2	0	5	28		2	0	0	7	1	0	5	0	15
3	12072321	12073804	1484		0	3	2	1	7	0	33	46		10	13	6	16	19	64		16	0	0	53	24	56	21	170		9	0	4	6	1	8	5	0	33
3	12305325	12305929	605		0	0	18	3	2	0	60	83		3	4	3	8	9	27		6	0	0	0	14	0	0	20		8	1	0	8	0	0	0	0	17
3	12581020	12581289	270		0	0	12	0	6	0	11	29		0	0	2	0	2	4		14	0	0	0	3	0	3	20		2	3	0	0	0	0	0	0	5
3	12584489	12584865	377		0	0	4	0	0	0	3	7		0	2	0	0	4	6		7	0	0	5	30	86	1	129		1	0	0	0	0	0	0	0	1
3	13074772	13086747	11976		0	2	20	14	6	0	64	106		12	38	37	49	82	218		53	0	0	193	285	380	74	985		32	47	25	86	6	1	36	15	248
3	13099929	13100574	646		1	0	2	3	38	0	8	52		7	3	1	1	1	13		1	0	0	23	14	0	4	42		2	0	6	5	0	5	0	0	18
3	13243432	13245239	1808		0	0	5	5	11	0	46	67		4	1	7	6	3	21		42	0	0	19	50	35	12	158		0	4	1	1	0	0	0	2	8
3	13750231	13751043	813		0	0	6	3	2	0	18	29		7	22	3	16	32	80		14	0	0	141	93	245	92	585		12	7	12	11	2	0	17	0	61
4	281265	281745	481		0	0	11	6	6	0	35	58		5	17	4	6	16	48		9	0	0	101	49	40	54	253		12	15	3	9	2	2	23	0	66
4	1345560	1345725	166		0	10	11	2	9	0	46	78		2	13	2	8	1	26		26	0	0	15	61	158	26	286		7	8	0	3	0	1	8	0	27
4	1476030	1477123	1094		0	0	2	0	0	0	4	6		0	0	0	0	0	0		3	0	0	17	11	1	2	34		0	0	0	1	0	0	0	0	1
4	1477245	1477418	174		0	0	2	2	3	0	12	19		0	2	0	1	1	4		7	0	0	0	5	2	3	17		1	0	0	0	0	1	3	0	5
4	1477450	1477555	106		0	0	3	2	3	0	13	21		0	2	0	1	1	4		12	0	0	7	5	9	3	36		1	2	0	0	0	1	3	0	7
4	1543828	1544203	376		0	0	1	1	4	0	14	20		0	1	0	3	0	4		4	0	0	74	3	10	9	100		0	2	2	1	0	2	9	0	16
4	1654913	1655123	211		36	0	22	9	23	0	23	113		0	0	0	4	3	7		47	0	0	6	11	0	5	69		0	0	3	12	0	16	0	4	35
4	2135958	2136208	251		0	0	3	6	3	0	13	25		1	0	1	4	3	9		16	0	0	10	10	81	4	121		1	1	0	2	0	1	0	0	5
4	2244962	2245187	226		8	0	3	2	3	0	30	46		1	2	1	3	4	11		12	0	0	42	36	80	33	203		5	2	0	1	0	3	5	0	16
4	2431055	2431771	717		0	0	0	0	0	0	0	0		1	0	0	0	0	1		0	0	0	0	0	0	12	12		0	0	0	0	0	0	0	0	0
4	2573920	2576033	2114		0	0	0	0	3	0	3	6		1	0	0	2	2	5		1	0	0	0	5	0	0	6		0	0	0	0	0	0	0	0	0
4	2675283	2676104	822		0	1	4	2	8	0	42	57		1	1	2	4	4	12		23	0	0	66	21	62	42	214		0	11	0	7	0	0	6	0	24
4	2754821	2756571	1751		0	0	1	0	2	0	4	7		0	2	0	1	3	6		1	0	0	28	32	7	2	70		0	1	1	0	0	0	0	0	2
4	2828548	2830536	1989		0	0	6	1	2	0	1	10		6	82	79	18	81	266		2	0	0	425	79	175	174	855		7	2	0	6	2	4	49	0	70
4	3052982	3053132	151		0	0	0	1	2	0	1	4		1	3	1	2	0	7		4	0	0	6	4	4	13	31		0	0	0	0	0	0	0	0	0
4	3149092	3151000	1909		0	0	2	1	1	0	2	6		2	1	1	0	0	4		1	0	0	10	5	3	4	23		0	0	1	0	0	1	0	0	2
4	3309618	3310597	980		0	0	1	0	0	0	1	2		0	0	1	0	0	1		1	0	0	22	0	0	0	23		0	0	0	0	0	0	0	0	0
4	3366659	3367988	1330		0	0	3	0	4	0	5	12		2	1	3	2	0	8		0	0	0	28	23	27	7	85		0	0	3	0	0	1	4	0	8
4	3652033	3652933	901		0	0	20	2	20	0	1	43		9	7	8	0	5	29		12	0	0	0	44	68	84	208		12	34	18	12	3	0	30	0	109
4	3670737	3670797	61		0	1	19	3	2	0	53	78		0	8	1	6	8	23		39	0	0	24	74	29	66	232		5	6	5	12	0	2	7	2	39
4	3671203	3671723	521		0	0	6	2	11	0	15	34		0	1	1	5	3	10		7	0	0	131	54	41	66	299		2	6	4	4	0	0	9	0	25
4	4416113	4421995	5883		0	2	7	2	21	0	16	48		8	5	34	19	23	89		41	0	0	281	160	167	130	779		10	0	11	14	3	5	45	7	95
4	4792114	4792760	647		0	0	0	1	2	0	3	6		3	0	2	3	6	14		0	0	0	0	21	24	0	45		1	1	0	1	0	0	0	0	3
4	4898047	4898612	566		1	0	5	2	11	0	25	44		2	4	1	1	4	12		16	0	0	14	14	18	33	95		6	2	1	2	0	1	5	0	17
4	5299099	5299474	376		1	0	2	0	22	0	14	39		1	3	4	3	4	15		3	0	0	11	14	85	9	122		1	3	0	0	0	2	6	0	12
4	5456641	5456776	136		0	1	0	1	1	0	6	9		0	0	0	0	1	1		1	0	0	6	22	8	9	46		0	1	0	0	0	0	4	0	5
4	5465022	5467133	2112		0	0	1	0	1	0	6	8		0	0	0	1	2	3		1	0	0	3	8	8	1	21		2	0	0	0	0	1	0	0	3
4	6009084	6009409	326		0	0	1	0	0	0	16	17		0	0	0	1	0	1		0	0	0	50	5	99	54	208		0	0	0	1	0	1	0	0	2
4	6090427	6090577	151		0	0	2	0	4	0	1	7		11	19	6	16	21	73		0	0	0	2	3	12	14	31		0	3	0	0	0	0	0	0	3
4	6210092	6210227	136		0	0	0	0	0	1	16	17		0	3	0	0	2	5		0	0	0	0	0	9	0	9		0	0	0	0	0	0	0	0	0
4	6357804	6361081	3278		0	0	0	3	2	0	1	6		0	3	1	1	4	9		12	0	0	71	10	24	27	144		2	0	1	1	0	1	0	0	5
4	6599056	6599139	84		0	0	0	0	0	0	0	0		131	156	438	657	888	2270		12	0	0	20	5	22	35	94		1	5	0	41	23	1	0	0	71
4	6921936	6922772	837		0	0	0	0	0	0	0	0		0	0	2	1	1	4		0	0	0	10	4	0	0	14		0	0	0	0	0	0	0	0	0
4	8255934	8256202	269		0	1	8	2	14	2	28	55		1	0	4	4	4	13		9	0	0	36	14	84	7	150		2	0	0	5	0	4	4	0	15
4	9066182	9067563	1382		1	0	26	6	9	0	42	84		7	17	10	21	19	74		16	0	0	157	78	107	81	439		10	16	12	17	0	4	38	0	97
4	10262913	10263301	389		1	0	3	2	2	0	21	29		1	4	4	7	2	18		8	0	0	17	14	44	17	100		2	1	1	1	0	3	9	0	17
4	10263336	10264889	1554		0	0	2	3	13	0	38	56		7	7	5	6	12	37		18	0	0	10	22	81	7	138		6	12	1	4	0	5	6	0	34
4	10681773	10682153	381		0	0	0	3	6	0	39	48		1	2	1	4	3	11		5	0	0	11	25	6	1	48		0	4	1	1	0	0	0	0	6
4	10943462	10944138	677		0	0	1	0	0	0	3	4		1	2	3	0	1	7		0	0	0	18	10	4	3	35		1	1	1	2	0	2	10	0	17
4	10945693	10946234	542		0	0	1	0	0	0	0	1		1	5	3	4	1	14		0	0	0	84	9	0	2	95		1	2	0	0	0	2	1	0	6
4	10985445	10985549	105		0	0	0	0	0	0	0	0		0	0	0	0	0	0		0	0	0	0	4	0	0	4		0	0	0	0	0	0	0	0	0
4	11033628	11036077	2450		3	1	18	12	119	2	194	349		18	29	19	32	42	140		57	0	0	78	39	36	100	310		10	2	8	14	2	41	13	0	90
4	11072392	11075919	3528		0	0	0	0	1	0	1	2		1	0	0	0	1	2		0	0	0	0	4	0	2	6		0	1	1	2	0	0	0	0	4
4	12022575	12022894	320		5	0	6	3	19	0	52	85		3	11	7	4	8	33		59	0	0	31	105	64	44	303		15	24	7	12	2	7	11	0	78
4	12023094	12025460	2367		3	0	6	3	21	0	63	96		6	26	7	39	23	101		101	0	0	496	515	317	378	1807		57	68	60	50	20	7	50	0	312
4	12155676	12156286	611		1	1	10	9	32	0	40	93		0	7	5	4	17	33		132	0	0	180	75	204	75	666		14	9	22	12	2	1	15	1	76
4	12314464	12315037	574		24	0	3	2	71	0	998	1098		36	89	135	140	166	566		24	0	0	594	237	773	317	1945		18	5	23	41	6	0	61	0	154
4	12584972	12585067	96		0	0	0	0	0	0	1	1		1	3	3	4	12	23		0	0	0	2	0	0	1	3		6	3	5	8	0	5	4	3	34
4	12638029	12638605	577		0	0	0	0	0	0	0	0		0	0	1	3	3	7		0	0	0	18	0	0	0	18		0	3	0	0	0	0	0	0	3
4	12730503	12732683	2181		1	6	12	3	16	0	14	52		4	9	6	18	13	50		5	0	0	50	4	16	0	75		4	16	14	14	0	56	15	0	119
4	12891406	12891917	512		0	0	0	0	0	0	0	0		0	0	2	1	6	9		0	0	0	0	0	0	58	58		0	0	0	0	0	0	0	0	0
4	12931758	12932786	1029		0	0	0	0	1	0	18	19		6	6	3	8	0	23		1	0	0	2	0	14	13	30		2	0	0	3	2	6	5	0	18
4	13115382	13116006	625		0	0	1	0	4	0	2	7		2	1	9	3	1	16		12	0	0	38	5	40	0	95		1	0	0	2	1	3	0	0	7
4	13360500	13361979	1480		1	0	5	1	0	0	7	14		6	27	52	32	68	185		0	0	0	100	86	289	89	564		1	23	3	14	4	1	30	0	76
4	13462457	13462800	344		0	0	1	1	1	0	16	19		0	1	1	1	2	5		3	0	0	2	6	5	2	18		1	0	0	0	0	1	8	0	10
4	13462892	13463563	672		0	0	3	1	0	0	5	9		0	2	0	0	1	3		2	0	0	1	0	7	1	11		1	0	0	0	0	2	0	0	3
4	13464499	13464709	211		0	0	5	2	8	0	22	37		1	2	0	5	3	11		10	0	0	4	15	42	2	73		4	7	0	0	0	0	3	0	14
4	13668023	13668625	603		0	0	1	0	3	0	6	10		0	2	0	0	1	3		10	0	0	4	32	13	23	82		0	0	1	0	1	0	0	0	2
4	13734177	13736953	2777		0	3	8	2	28	0	16	57		1	12	6	3	6	28		29	0	0	41	13	10	48	141		10	25	6	20	1	0	19	0	81
4	13846283	13847033	751		0	1	1	2	0	0	11	15		2	0	0	1	1	4		3	0	0	5	4	39	11	62		1	0	0	1	0	0	2	0	4
4	13847379	13847579	201		0	1	14	1	10	0	12	38		7	5	7	10	4	33		18	0	0	24	9	18	27	96		17	2	3	4	0	4	8	1	39
4	13884400	13884820	421		0	0	2	6	16	0	25	49		0	2	2	6	5	15		13	0	0	10	42	119	57	241		6	1	1	13	0	0	11	0	32
4	13922430	13922519	90		10	0	2	2	12	0	18	44		0	1	1	2	1	5		13	0	0	4	45	1	5	68		2	0	0	0	0	5	0	0	7
4	13922549	13923902	1354		9	0	4	1	4	0	29	47		0	1	3	2	3	9		12	0	0	7	22	1	11	53		7	0	0	1	2	5	0	0	15
4	13964027	13964143	117		4	0	1	3	3	0	10	21		3	21	6	24	26	80		1	0	0	0	70	85	1	157		9	0	23	1	0	0	1	1	35
4	14205760	14206748	989		3	0	35	1	6	0	66	111		19	14	7	5	5	50		0	0	0	42	72	0	14	128		26	12	26	40	1	13	1	3	122
4	14417231	14419021	1791		0	0	5	1	4	0	0	10		0	0	0	1	2	3		1	0	0	0	36	32	8	77		1	0	0	0	0	0	0	0	1
4	14476813	14476978	166		1	8	8	3	6	0	29	55		0	4	2	4	4	14		18	0	0	31	21	63	16	149		0	4	0	3	0	1	5	0	13
4	15059144	15059784	641		0	2	10	3	11	0	49	75		5	11	8	6	11	41		11	0	0	3	11	7	9	41		28	5	14	8	2	11	26	0	94
4	15060108	15060798	691		0	0	1	1	1	0	5	8		0	2	0	9	2	13		3	0	0	25	9	17	29	83		9	2	0	1	1	1	14	0	28
4	15166280	15166460	181		2	1	5	0	6	0	14	28		5	3	0	3	2	13		7	0	0	29	60	53	25	174		6	16	6	7	0	1	0	0	36
4	15166547	15166687	141		2	1	12	3	15	0	18	51		7	3	2	5	8	25		7	0	0	26	75	35	14	157		12	18	7	8	0	1	1	0	47
4	15166752	15167072	321		1	0	11	4	15	0	14	45		11	10	8	11	11	51		10	0	0	47	99	29	34	219		13	18	8	18	1	3	2	0	63
4	15188409	15188529	121		0	0	14	3	0	0	32	49		0	5	2	3	11	21		17	0	0	52	54	3	44	170		3	6	4	7	1	1	10	0	32
4	15188545	15190957	2413		0	0	16	3	2	0	40	61		0	7	3	4	11	25		72	0	0	97	80	68	85	402		4	7	6	8	1	8	10	0	44
4	15319979	15320069	91		0	1	8	1	6	0	30	46		1	4	0	3	7	15		15	0	0	17	48	19	32	131		2	6	1	3	1	0	8	0	21
4	15320096	15321040	945		1	1	14	2	14	0	40	72		4	5	4	8	13	34		31	0	0	52	124	36	89	332		7	7	8	12	4	3	11	0	52
4	15374013	15374693	681		0	1	16	6	22	0	41	86		14	12	26	16	30	98		35	0	0	168	142	201	99	645		40	7	13	12	2	8	12	0	94
4	15375074	15376143	1070		5	16	15	4	14	0	44	98		5	11	9	8	4	37		22	0	0	130	91	194	40	477		4	8	1	13	1	1	12	0	40
4	15409425	15409737	313		1	5	67	15	35	0	119	242		4	18	31	16	29	98		4	0	0	21	73	45	36	179		8	4	10	10	0	2	9	0	43
4	15765625	15765904	280		0	1	11	2	11	0	12	37		2	5	4	3	4	18		9	0	0	0	7	3	14	33		7	0	2	9	0	4	5	0	27
4	15766277	15766397	121		6	1	6	2	8	0	34	57		1	1	1	1	2	6		12	0	0	42	7	38	23	122		14	6	0	3	0	4	6	0	33
4	15766300	15766555	256		7	1	7	2	10	0	54	81		1	8	3	1	3	16		28	0	0	39	23	69	16	175		14	5	1	3	0	5	6	0	34
4	15776137	15776526	390		0	0	6	3	2	0	26	37		4	4	2	7	3	20		17	0	0	29	31	10	28	115		1	1	2	7	0	3	0	0	14
4	15784879	15785128	250		0	0	0	0	7	0	1	8		0	0	3	0	2	5		0	0	0	39	0	18	54	111		0	0	0	0	0	2	0	0	2
4	15826645	15826960	316		1	1	5	3	9	0	46	65		3	4	5	10	9	31		16	0	0	118	103	207	63	507		4	9	4	3	1	1	5	0	27
4	15826993	15827272	280		1	0	5	5	7	0	26	44		1	6	5	7	8	27		7	0	0	72	86	151	38	354		2	11	0	4	0	0	5	0	22
4	15859222	15859379	158		0	0	0	0	2	0	2	4		0	0	0	0	0	0		2	0	0	0	0	0	1	3		0	0	0	0	0	0	0	0	0
4	15895865	15896183	319		0	1	7	3	14	0	21	46		6	9	15	3	5	38		11	0	0	0	15	0	50	76		15	10	7	9	1	3	14	0	59
4	15971109	15972271	1163		0	0	11	7	9	0	40	67		0	6	4	4	12	26		105	0	0	75	52	26	96	354		10	7	4	2	5	16	10	0	54
4	15971205	15972491	1287		0	0	13	7	10	0	42	72		0	6	4	5	12	27		105	0	0	43	50	0	69	267		11	7	4	2	5	16	11	0	56
4	16128108	16129641	1534		0	0	22	2	5	0	66	95		2	12	3	7	19	43		66	0	0	52	113	83	96	410		18	11	18	22	4	4	9	1	87
4	16153344	16153449	106		0	0	4	1	4	0	33	42		2	7	0	5	15	29		12	0	0	37	130	45	42	266		6	5	15	4	1	0	14	0	45
4	16223761	16224157	397		0	0	5	0	7	0	11	23		3	8	3	1	7	22		5	0	0	40	18	23	15	101		4	5	0	3	1	0	12	1	26
4	16244112	16245385	1274		0	0	0	0	2	0	14	16		3	1	0	1	1	6		0	0	0	37	12	8	7	64		1	0	0	0	0	0	0	0	1
4	16403739	16404089	351		0	0	0	0	4	0	1	5		0	4	0	3	2	9		0	0	0	24	0	0	0	24		1	0	0	0	0	0	0	0	1
4	16408366	16409098	733		0	8	18	1	0	0	4	31		6	1	0	1	0	8		5	0	0	29	0	0	0	34		0	0	0	0	0	33	0	9	42
4	16409693	16409938	246		0	0	2	0	1	0	6	9		1	0	1	0	0	2		0	0	0	10	4	0	0	14		0	0	0	0	0	2	0	0	2
4	16458486	16458684	199		0	1	11	4	15	0	20	51		7	4	2	4	10	27		18	0	0	40	57	24	31	170		11	4	1	3	0	6	7	0	32
4	16458853	16459033	181		0	1	2	1	7	0	27	38		1	2	3	4	3	13		17	0	0	21	23	36	13	110		3	1	1	2	0	1	4	0	12
4	16491101	16491225	125		0	27	12	0	26	5	6	76		4	6	5	8	12	35		123	0	0	49	36	72	21	301		2	9	0	9	0	7	3	0	30
4	16675606	16675766	161		0	0	3	1	3	0	9	16		0	0	0	0	1	1		11	0	0	0	0	0	0	11		0	0	0	0	0	5	0	0	5
4	16675832	16676039	208		0	0	2	1	2	0	20	25		0	0	0	0	1	1		7	0	0	0	0	0	0	7		0	0	0	0	0	0	1	0	1
4	16880641	16880761	121		0	0	7	2	5	0	23	37		0	6	0	3	7	16		43	0	0	2	100	6	31	182		2	2	2	3	2	0	5	0	16
4	16910542	16910677	136		1	0	5	2	6	0	45	59		2	1	7	8	8	26		15	0	0	94	90	281	75	555		1	3	3	3	0	0	6	0	16
4	16910719	16910928	210		2	1	18	3	16	0	34	74		3	6	12	12	18	51		15	0	0	106	98	142	99	460		28	4	2	14	0	4	18	0	70
4	16910953	16911111	159		1	1	16	2	11	0	19	50		2	5	5	5	10	27		15	0	0	23	27	20	32	117		27	1	2	12	0	6	12	0	60
4	16963408	16964890	1483		0	0	0	0	7	0	27	34		1	2	0	2	1	6		14	0	0	14	21	5	1	55		4	1	0	0	0	0	0	0	5
4	17128248	17129128	881		0	0	0	0	0	0	3	3		0	0	0	0	1	1		10	0	0	0	20	0	0	30		0	0	0	0	0	0	0	0	0
4	17492409	17493609	1201		0	0	1	0	0	0	1	2		0	2	0	0	1	3		1	0	0	13	2	44	36	96		0	0	0	2	0	0	0	0	2
5	317369	318431	1063		2	0	1	1	7	0	12	23		9	5	1	7	7	29		12	0	0	4	88	56	106	266		7	6	8	8	2	4	7	0	42
5	967850	968138	289		0	0	4	3	3	0	21	31		0	3	4	4	4	15		11	0	0	63	17	0	24	115		4	1	0	0	0	0	0	0	5
5	1104557	1105016	460		0	0	5	0	2	0	1	8		5	40	22	7	29	103		3	0	0	139	24	41	53	260		3	1	0	4	0	6	10	0	24
5	1239922	1240281	360		0	0	0	0	0	0	2	2		0	3	6	1	9	19		14	0	0	79	7	0	91	191		12	1	5	0	0	2	3	0	23
5	1254384	1254459	76		0	0	4	0	0	0	4	8		0	0	1	3	3	7		2	0	0	1	31	7	16	57		1	0	1	1	0	0	1	0	4
5	1254387	1257024	2638		0	0	19	2	5	0	41	67		2	8	3	11	27	51		103	0	0	38	140	13	27	321		20	13	13	9	7	9	23	0	94
5	1254505	1257773	3269		0	0	19	2	5	0	41	67		2	12	3	11	27	55		107	0	0	38	139	13	27	324		21	13	13	12	7	9	23	0	98
5	1273379	1274003	625		0	0	0	0	0	0	2	2		0	0	0	0	0	0		0	0	0	0	0	0	0	0		0	0	0	0	0	0	0	0	0
5	1368467	1368669	203		0	0	7	0	17	0	21	45		0	2	2	2	8	14		86	0	0	84	9	4	69	252		5	1	0	1	0	0	0	0	7
5	1385851	1386349	499		0	0	3	1	1	0	4	9		0	1	0	4	7	12		9	0	0	0	7	0	8	24		2	1	6	7	1	2	5	1	25
5	1388994	1389344	351		0	23	26	0	0	2	22	73		0	1	2	3	10	16		3	0	0	0	3	53	1	60		1	2	6	0	0	0	17	0	26
5	1940104	1940384	281		0	0	1	1	2	0	0	4		2	0	1	5	6	14		27	0	0	212	137	109	133	618		0	1	0	9	0	0	0	0	10
5	2391673	2391869	197		0	0	1	0	0	0	0	1		0	0	1	0	0	1		0	0	0	0	0	0	0	0		0	0	0	0	0	0	0	0	0
5	2499952	2500148	197		0	0	1	0	0	0	0	1		0	0	1	0	0	1		0	0	0	0	0	0	0	0		0	0	0	0	0	0	0	0	0
5	2670563	2670782	220		0	0	1	0	1	0	1	3		1	0	1	0	2	4		1	0	0	2	0	0	18	21		0	0	0	1	0	17	0	0	18
5	3056063	3056653	591		0	0	0	0	0	0	4	4		0	0	0	0	0	0		1	0	0	9	9	5	13	37		0	0	0	0	0	0	0	0	0
5	3098854	3099539	686		0	0	0	0	0	0	0	0		0	0	0	0	0	0		0	0	0	0	0	9	0	9		0	0	0	0	0	0	2	0	2
5	3520502	3520742	241		3	0	6	2	21	0	33	65		1	11	4	5	2	23		32	0	0	49	53	4	46	184		10	19	13	7	3	7	5	0	64
5	3520923	3521917	995		3	0	7	2	17	0	53	82		2	7	5	23	8	45		74	0	0	101	135	115	43	468		15	16	17	13	7	6	23	0	97
5	3621266	3621341	76		0	0	8	9	24	0	44	85		1	1	5	4	1	12		20	0	0	39	25	49	32	165		2	0	0	6	0	0	1	0	9
5	3679665	3679834	170		0	0	0	0	0	0	0	0		0	0	0	0	0	0		1	0	0	0	0	0	9	10		0	1	1	7	0	0	0	0	9
5	3702753	3703068	316		0	0	10	0	2	0	7	19		1	2	1	3	2	9		14	0	0	29	32	71	27	173		4	11	0	12	0	9	16	0	52
5	4029541	4030122	582		0	0	1	0	3	0	12	16		10	3	28	20	7	68		10	0	0	23	35	10	40	118		1	0	0	3	0	1	2	0	7
5	4050682	4051242	561		0	0	0	0	0	0	2	2		0	0	1	4	1	6		0	0	0	0	2	4	22	28		0	0	0	1	0	0	1	0	2
5	4052517	4053360	844		0	0	0	0	0	0	3	3		0	1	0	1	0	2		5	0	0	0	0	0	4	9		1	0	0	0	0	0	0	0	1
5	4053377	4053861	485		0	0	0	0	0	0	1	1		0	0	0	1	0	1		5	0	0	0	0	0	0	5		1	0	0	0	0	0	0	0	1
5	4193678	4193984	307		0	0	25	4	30	0	53	112		5	0	0	4	8	17		5	0	0	16	1	0	32	54		2	9	0	0	0	0	16	0	27
5	4244061	4247526	3466		0	0	0	0	0	0	0	0		0	0	0	0	0	0		0	0	0	0	19	8	0	27		0	0	0	0	0	0	0	0	0
5	4333269	4336644	3376		0	0	1	0	0	0	1	2		22	33	46	68	56	225		0	0	0	160	85	156	41	442		2	99	6	4	7	1	15	0	134
5	4685532	4685994	463		0	0	0	0	0	0	0	0		0	0	0	0	0	0		9	0	0	0	0	0	0	9		0	0	0	0	0	0	1	0	1
5	4773346	4773621	276		0	0	1	0	1	0	3	5		0	0	1	0	0	1		0	0	0	0	0	117	0	117		0	0	0	0	0	0	0	0	0
5	5005844	5006744	901		0	0	1	3	2	0	4	10		1	1	0	3	4	9		2	0	0	10	8	24	2	46		5	2	1	2	0	2	5	0	17
5	5073280	5076759	3480		0	0	3	1	11	0	15	30		7	3	27	8	18	63		17	0	0	89	15	131	66	318		4	0	4	3	1	5	26	1	44
5	5215493	5215916	424		1	2	0	0	1	0	0	4		0	0	5	1	4	10		2	0	0	0	0	0	0	2		0	2	0	0	0	1	1	0	4
5	5283302	5285834	2533		5	28	12	3	18	0	27	93		10	27	49	39	35	160		46	0	0	541	378	327	370	1662		26	18	12	22	3	0	47	0	128
5	5415371	5416162	792		0	3	0	0	2	0	4	9		0	0	7	5	1	13		17	0	0	39	37	65	22	180		0	1	2	0	0	0	5	0	8
5	5640056	5640116	61		0	0	2	0	0	0	10	12		0	1	0	1	1	3		8	0	0	1	2	1	19	31		0	1	0	3	0	0	0	0	4
5	6071658	6071958	301		0	0	12	8	17	0	30	67		0	2	9	6	3	20		17	0	0	28	39	69	40	193		3	0	0	13	1	1	5	0	23
5	6071995	6072240	246		0	0	11	5	13	0	16	45		6	5	9	2	11	33		17	0	0	9	21	6	70	123		15	9	20	14	2	4	22	0	86
5	6072277	6072797	521		0	1	21	3	23	0	31	79		23	26	19	13	31	112		26	0	0	7	62	7	97	199		43	25	35	27	1	10	31	0	172
5	6088840	6089240	401		0	1	9	2	19	0	25	56		8	11	10	5	16	50		17	0	0	0	28	1	57	103		17	9	3	7	1	7	10	0	54
5	6091617	6091992	376		0	0	6	4	14	0	18	42		1	1	4	3	2	11		12	0	0	11	11	9	13	56		1	1	0	3	1	0	4	0	10
5	6219658	6220602	945		7	0	11	0	1	0	1	20		0	3	1	1	0	5		10	0	0	0	6	21	58	95		2	2	0	0	0	0	0	0	4
5	6296625	6296906	282		0	0	16	2	1	0	4	23		0	3	2	2	4	11		5	0	0	1	4	0	50	60		4	5	0	0	0	1	1	0	11
5	6297848	6298284	437		0	0	30	4	8	0	33	75		0	6	9	15	12	42		34	0	0	93	58	107	84	376		9	6	5	1	0	11	8	3	43
5	6299893	6299998	106		0	0	13	1	0	0	30	44		0	2	0	2	5	9		17	0	0	24	41	32	25	139		1	0	4	7	1	1	7	0	21
5	6587809	6587899	91		0	0	15	0	2	0	31	48		0	6	1	3	6	16		19	0	0	47	49	19	36	170		5	4	0	9	1	2	5	0	26
5	6937435	6937626	192		0	1	0	2	14	0	35	52		1	3	0	5	1	10		5	0	0	11	49	30	1	96		0	6	0	1	0	0	1	0	8
5	6942140	6942965	826		0	1	7	1	14	0	21	44		4	6	4	2	5	21		3	0	0	28	14	8	23	76		14	0	3	4	2	4	5	0	32
5	7115024	7115184	161		0	0	2	2	6	0	10	20		1	2	0	0	2	5		10	0	0	52	34	79	53	228		1	1	1	1	0	0	1	0	5
5	7442929	7443089	161		0	0	2	2	6	0	9	19		1	1	1	0	3	6		10	0	0	56	57	107	82	312		2	1	2	4	0	0	3	0	12
5	7720637	7720787	151		0	0	15	2	2	0	41	60		2	7	6	6	18	39		36	0	0	33	114	76	69	328		12	8	12	15	2	0	10	0	59
5	7912986	7913626	641		0	1	11	5	19	0	28	64		7	7	17	9	22	62		26	0	0	185	160	233	166	770		19	6	5	8	0	8	6	0	52
5	7913711	7913991	281		0	0	4	5	2	0	3	14		1	3	4	1	3	12		8	0	0	58	62	103	47	278		5	2	0	4	0	0	2	0	13
5	7914059	7914224	166		0	0	6	7	14	0	21	48		0	1	9	3	1	14		14	0	0	50	67	27	27	185		2	1	0	12	0	0	2	0	17
5	7915927	7916107	181		0	0	0	2	1	0	5	8		0	1	3	2	0	6		3	0	0	2	13	0	6	24		1	0	0	8	0	1	4	0	14
5	7916137	7916840	704		0	0	1	2	7	0	4	14		5	2	6	4	9	26		17	0	0	117	135	108	99	476		4	2	1	8	0	2	4	0	21
5	7916966	7925007	8042		0	1	14	8	23	0	13	59		35	37	100	63	113	348		43	0	0	3092	1731	2033	1993	8892		70	34	29	23	4	9	56	0	225
5	7988900	7991510	2611		0	0	0	4	1	0	1	6		1	1	1	4	8	15		0	0	0	20	23	11	2	56		0	0	0	0	0	0	0	0	0
5	7993172	7993472	301		0	0	1	0	8	0	2	11		0	7	10	4	12	33		0	0	0	13	15	27	2	57		4	12	0	2	3	1	2	0	24
5	8316057	8316570	514		0	1	39	5	8	0	63	116		1	11	7	9	16	44		78	0	0	97	150	35	114	474		17	24	9	22	1	10	20	2	105
5	8714029	8714965	937		0	0	0	0	0	0	1	1		0	3	0	0	0	3		0	0	0	0	0	0	0	0		0	0	0	0	0	0	0	0	0
5	8836966	8837173	208		0	0	0	0	0	0	9	9		2	7	5	6	7	27		0	0	0	11	9	55	4	79		16	6	0	0	0	0	1	0	23
5	8879060	8879267	208		0	0	0	0	0	0	9	9		2	7	5	6	7	27		0	0	0	11	9	55	4	79		16	6	0	0	0	0	1	0	23
5	9428459	9435308	6850		4	0	2	0	89	0	235	330		9	6	5	4	15	39		0	0	0	1	17	0	1	19		3	0	0	0	1	0	0	0	4
5	9601934	9602249	316		0	0	12	3	4	0	47	66		1	12	6	10	19	48		22	0	0	73	142	110	114	461		19	8	7	11	1	2	22	0	70
5	9602338	9603453	1116		0	0	17	2	5	0	39	63		3	18	14	12	21	68		34	0	0	339	232	259	352	1216		24	15	16	13	2	3	19	0	92
5	9603508	9604068	561		0	0	4	0	6	0	8	18		2	3	0	4	2	11		9	0	0	146	55	106	118	434		7	22	0	0	0	0	3	0	32
5	10605694	10612481	6788		0	0	0	0	0	0	0	0		8	15	16	16	21	76		1	0	0	123	109	73	51	357		4	4	2	10	3	0	7	1	31
5	13365913	13366445	533		0	0	0	3	6	0	39	48		1	1	2	7	2	13		5	0	0	11	20	6	1	43		0	4	1	1	0	0	0	0	6
5	13440191	13440658	468		0	0	10	3	19	0	35	67		4	10	9	9	19	51		25	0	0	1	30	19	43	118		20	3	7	8	2	5	7	0	52
5	14156207	14156297	91		0	0	18	5	13	0	80	116		4	9	1	10	9	33		39	0	0	135	162	194	141	671		6	14	15	12	7	2	19	0	75
5	14204941	14205737	797		0	0	3	2	1	0	43	49		0	0	7	7	7	21		6	0	0	0	6	0	1	13		8	21	8	0	0	0	13	0	50
5	14586076	14591096	5021		0	0	0	0	0	0	7	7		0	0	0	0	0	0		0	0	0	0	0	22	0	22		0	0	0	0	0	0	0	0	0
5	14750559	14751884	1326		1	0	27	6	122	0	429	585		3	7	16	15	26	67		1	0	0	13	15	6	14	49		26	9	13	84	19	6	37	0	194
5	14754513	14757536	3024		37	11	17	17	38	0	102	222		7	91	38	21	91	248		10	0	0	277	152	208	327	974		3	39	1	20	2	13	36	0	114
5	14766633	14767947	1315		0	0	2	0	0	0	6	8		1	5	4	2	8	20		0	0	0	30	8	6	45	89		0	9	0	5	0	3	0	0	17
5	14768011	14769734	1724		0	0	7	1	0	0	10	18		3	51	29	16	63	162		2	0	0	89	70	186	254	601		1	15	0	14	1	5	14	0	50
5	15168733	15168927	195		0	0	1	0	0	0	0	1		3	2	1	1	4	11		2	0	0	0	0	0	0	2		0	1	0	5	0	0	0	0	6
5	15295547	15296333	787		0	2	11	3	10	0	26	52		6	7	3	3	8	27		44	0	0	128	49	60	56	337		17	12	11	9	3	9	16	0	77
5	15320778	15321338	561		2	1	14	3	17	0	31	68		6	19	9	12	18	64		21	0	0	81	51	136	67	356		15	5	2	8	1	6	13	0	50
5	15321484	15322280	797		2	9	9	2	19	0	54	95		7	11	16	9	16	59		22	0	0	137	130	267	113	669		8	6	0	7	1	2	12	0	36
5	15525755	15526135	381		0	3	10	5	33	0	26	77		3	14	5	6	8	36		40	0	0	266	21	74	113	514		2	5	0	3	0	3	9	0	22
5	16330598	16333224	2627		0	0	1	0	2	0	2	5		0	0	0	0	0	0		0	0	0	0	0	0	0	0		1	0	0	0	0	0	1	0	2
5	16449792	16451728	1937		0	0	0	0	5	0	46	51		4	3	13	3	2	25		0	0	0	16	36	55	32	139		0	0	0	0	0	0	0	0	0
5	16945467	16945572	106		0	0	0	0	0	0	0	0		1	1	0	0	0	2		0	0	0	0	0	0	0	0		0	0	0	0	0	0	0	0	0
5	17384240	17394505	10266		0	0	0	0	0	0	0	0		0	1	0	0	0	1		0	0	0	1	0	0	2	3		0	0	0	0	0	0	0	0	0
5	17412072	17412375	304		0	0	0	0	5	0	19	24		1	0	1	3	3	8		0	0	0	1	6	0	0	7		0	0	0	0	0	0	0	0	0
5	18042826	18043263	438		0	0	14	4	2	0	1	21		5	1	3	0	3	12		25	0	0	71	36	2	71	205		0	1	0	10	0	8	0	0	19
5	18314435	18314705	271		0	0	0	2	2	0	0	4		0	0	0	0	0	0		2	0	0	4	3	6	7	22		0	0	0	0	0	0	2	0	2
5	18473949	18474108	160		0	0	0	0	0	0	0	0		0	0	0	0	0	0		1	0	0	16	0	0	0	17		0	0	0	0	0	0	0	0	0
5	18584208	18585555	1348		0	0	0	0	0	0	0	0		0	3	1	7	6	17		0	0	0	0	0	22	0	22		0	0	0	0	0	0	0	0	0
5	18636764	18637321	558		0	6	0	1	2	0	2	11		0	0	0	0	0	0		0	0	0	13	22	0	36	71		2	1	3	0	0	0	24	5	35
5	18684513	18684741	229		0	0	0	0	0	0	0	0		2	0	0	0	1	3		0	0	0	0	0	3	0	3		0	0	0	0	0	0	0	0	0
5	19052161	19052388	228		0	0	0	0	4	0	0	4		0	1	1	0	1	3		0	0	0	0	0	0	0	0		0	0	0	0	0	0	0	0	0
5	19354949	19355211	263		0	0	0	5	2	0	0	7		0	1	1	0	4	6		8	0	0	8	0	30	17	63		1	0	0	3	0	0	0	0	4
5	19420419	19420546	128		0	0	0	0	0	0	0	0		0	17	8	2	12	39		0	0	0	0	10	0	2	12		0	0	0	0	0	0	0	0	0
5	19487887	19488024	138		0	0	0	0	0	0	0	0		1	0	0	0	3	4		0	0	0	0	2	0	0	2		0	0	0	0	0	0	0	0	0
5	19498459	19499190	732		0	0	0	0	0	0	0	0		0	3	11	7	4	25		0	0	0	0	10	0	0	10		0	3	0	0	0	0	0	0	3
5	19630875	19631274	400		0	0	3	0	16	0	37	56		1	2	3	15	19	40		6	0	0	4	1	1	0	12		15	0	7	10	0	0	2	0	34
5	19755742	19756252	511		0	0	0	0	4	0	1	5		3	0	0	0	0	3		0	0	0	0	0	5	0	5		0	0	0	0	0	0	0	0	0
6	109717	114226	4510		0	0	13	0	3	0	1	17		30	244	155	51	221	701		6	0	0	745	454	934	485	2624		20	12	9	16	6	7	76	0	146
6	142149	142814	666		0	0	1	0	0	0	2	3		2	0	1	0	0	3		0	0	0	0	0	1	12	13		1	0	0	0	0	0	0	0	1
6	142874	143634	761		0	1	10	1	9	0	13	34		5	16	11	15	20	67		15	0	0	0	15	43	57	130		32	8	16	13	0	4	9	0	82
6	161009	161190	182		0	1	5	2	14	0	77	99		3	12	6	7	7	35		15	0	0	24	28	1	10	78		1	5	0	5	0	1	14	0	26
6	161586	161691	106		0	0	4	3	8	0	42	57		13	7	2	0	9	31		12	0	0	3	23	33	2	73		12	2	3	1	0	1	4	0	23
6	311553	312211	659		0	0	0	3	10	0	26	39		2	1	3	0	6	12		17	0	0	12	34	11	24	98		1	2	2	3	0	3	6	0	17
6	443181	444059	879		0	0	1	2	0	0	16	19		2	4	2	2	7	17		29	0	0	41	36	24	87	217		5	1	0	0	0	0	7	0	13
6	863878	863962	85		0	0	2	0	1	4	1	8		0	0	0	0	0	0		0	0	0	0	0	0	0	0		0	0	0	0	0	0	0	0	0
6	943488	943966	479		0	0	4	2	7	0	13	26		0	1	1	0	2	4		11	0	0	0	11	9	6	37		2	2	0	1	1	2	12	0	20
6	954503	954587	85		49	0	0	0	10	0	4	63		0	1	0	0	0	1		4	0	0	0	17	0	0	21		0	11	0	1	0	0	0	0	12
6	954523	954714	192		49	0	0	0	10	0	7	66		0	1	2	0	0	3		7	0	0	52	19	0	3	81		0	11	0	1	0	0	0	0	12
6	1022677	1022779	103		0	0	6	0	3	0	0	9		0	0	0	0	3	3		7	0	0	7	0	0	0	14		3	7	0	0	0	0	0	0	10
6	1062534	1062618	85		0	0	0	0	2	0	3	5		2	4	2	7	3	18		27	0	0	133	13	102	20	295		15	16	0	5	0	0	6	0	42
6	1292997	1293291	295		0	0	0	0	0	0	0	0		0	0	0	0	0	0		11	0	0	0	24	12	31	78		0	0	0	0	0	0	0	1	1
6	1375049	1375406	358		0	0	10	2	12	0	26	50		2	3	8	3	7	23		10	0	0	0	6	5	23	44		6	2	2	2	1	2	5	0	20
6	1375505	1376170	666		0	0	8	3	12	0	6	29		0	1	2	1	1	5		8	0	0	0	1	41	0	50		3	4	0	0	0	1	0	0	8
6	1376205	1376549	345		1	0	6	1	15	0	28	51		0	1	1	4	1	7		18	0	0	13	34	9	19	93		1	3	0	0	0	4	0	0	8
6	1376606	1376746	141		1	0	8	1	17	0	46	73		1	3	1	11	2	18		27	0	0	28	51	34	44	184		1	14	2	1	1	4	0	0	23
6	1636150	1638568	2419		0	0	6	1	9	0	16	32		15	4	8	4	11	42		13	0	0	4	45	38	33	133		30	13	12	37	5	4	34	2	137
6	1644418	1644678	261		0	3	24	3	8	2	23	63		5	5	3	10	14	37		2	0	0	7	15	20	5	49		1	10	13	12	3	58	3	0	100
6	1752278	1755168	2891		0	2	9	1	6	0	4	22		6	66	22	16	72	182		13	0	0	237	161	156	326	893		9	46	5	14	1	13	25	0	113
6	2002759	2003439	681		0	1	11	1	12	0	19	44		8	9	6	10	8	41		21	0	0	6	12	31	37	107		17	2	3	3	0	4	12	0	41
6	2055472	2055647	176		0	0	1	0	0	0	1	2		0	1	0	0	0	1		1	0	0	7	5	6	6	25		0	0	0	0	0	0	0	0	0
6	2056950	2057275	326		0	3	1	3	17	0	32	56		2	10	2	6	10	30		22	0	0	22	32	4	30	110		5	0	0	0	1	2	3	0	11
6	2057847	2058368	522		0	1	8	2	11	0	14	36		2	4	4	3	5	18		12	0	0	26	25	45	34	142		12	2	2	3	0	7	10	0	36
6	2057868	2059356	1489		0	2	12	2	17	0	67	100		4	13	6	6	14	43		57	0	0	27	63	29	12	188		17	7	3	4	0	11	14	0	56
6	2379254	2380684	1431		0	0	0	0	0	0	34	34		0	0	0	0	1	1		0	0	0	0	0	0	0	0		0	0	0	0	0	0	0	0	0
6	2991583	2991919	337		0	0	3	0	0	0	0	3		0	3	0	1	1	5		1	0	0	10	0	0	20	31		0	0	0	0	0	0	1	0	1
6	3007216	3008016	801		0	0	0	6	7	0	41	54		1	2	3	4	4	14		5	0	0	51	20	31	1	108		0	4	1	4	0	0	0	0	9
6	3075483	3075588	106		0	0	1	2	1	0	42	46		0	1	0	1	1	3		0	0	0	3	4	3	0	10		0	1	0	0	0	1	5	0	7
6	3693989	3694090	102		19	63	4	7	32	0	164	289		8	5	1	7	7	28		21	0	0	1	2	0	21	45		2	13	2	9	1	21	11	0	59
6	3713912	3714032	121		0	0	0	0	0	0	0	0		0	0	0	0	2	2		0	0	0	0	0	0	1	1		0	0	0	0	0	0	8	0	8
6	3924546	3924685	140		0	0	0	0	0	0	0	0		0	1	0	0	0	1		0	0	0	0	0	0	0	0		4	0	0	0	0	0	0	0	4
6	4026010	4030548	4539		0	0	0	3	0	0	0	3		0	10	20	3	16	49		1	0	0	54	61	32	16	164		0	0	1	0	0	1	17	0	19
6	4030571	4031446	876		0	0	0	3	0	0	0	3		0	3	1	2	0	6		0	0	0	17	6	4	12	39		0	0	0	0	0	0	1	0	1
6	4285394	4285533	140		0	0	2	0	0	0	0	2		0	0	1	0	0	1		0	0	0	0	0	0	0	0		0	0	0	0	0	0	0	0	0
6	5045129	5051107	5979		0	0	0	0	0	0	4	4		1	0	2	5	2	10		4	0	0	3	0	20	10	37		0	0	0	0	0	0	0	0	0
6	5045783	5053744	7962		0	0	0	0	0	0	4	4		3	0	2	5	2	12		4	0	0	3	0	20	10	37		0	0	0	0	0	0	0	0	0
6	5227815	5227935	121		0	0	2	0	0	0	0	2		0	0	0	0	1	1		1	0	0	0	0	0	0	1		2	0	0	0	0	0	1	0	3
6	5229858	5230323	466		0	1	1	1	2	0	9	14		0	0	0	1	1	2		6	0	0	1	5	1	5	18		4	1	1	0	0	0	4	0	10
6	5542238	5542420	183		0	1	6	3	4	0	7	21		0	2	7	4	5	18		3	0	0	74	22	7	28	134		1	1	0	5	0	0	0	0	7
6	5913335	5915857	2523		0	0	44	13	39	0	65	161		3	0	5	2	2	12		7	0	0	132	0	63	26	228		0	0	3	3	1	6	2	0	15
6	6826365	6830125	3761		0	0	0	4	9	0	23	36		2	2	8	3	15	30		26	0	0	22	49	30	37	164		1	9	2	4	0	4	6	0	26
6	7081038	7081216	179		0	0	0	0	0	0	0	0		0	0	0	0	0	0		0	0	0	1	0	0	0	1		0	0	0	0	0	0	0	0	0
6	7351473	7361391	9919		0	0	0	1	11	0	1	13		7	2	6	1	10	26		0	0	0	0	2	23	48	73		19	8	6	11	0	1	2	0	47
6	9007668	9008148	481		20	0	18	7	29	0	31	105		6	18	6	5	11	46		57	0	0	109	126	42	117	451		21	23	8	16	4	8	12	0	92
6	9008356	9008996	641		18	0	8	8	12	0	42	88		1	5	2	16	5	29		78	0	0	12	193	48	81	412		17	9	7	6	5	3	15	0	62
6	9605306	9607639	2334		1	11	29	15	21	0	127	204		0	15	7	22	27	71		223	0	0	250	360	474	385	1692		16	20	10	39	3	8	26	0	122
6	9607653	9607728	76		0	7	6	0	0	0	3	16		0	1	1	0	0	2		16	0	0	2	29	2	20	69		0	0	0	0	0	0	0	0	0
6	10360970	10361186	217		0	1	7	0	5	0	3	16		8	98	41	16	69	232		8	0	0	331	193	79	248	859		7	10	0	15	6	13	37	0	88
6	10361494	10369166	7673		0	1	10	0	5	0	3	19		13	95	70	22	95	295		8	0	0	278	223	255	333	1097		19	21	11	29	8	13	46	0	147
6	11260441	11260545	105		0	0	0	2	0	0	0	2		0	0	0	0	1	1		1	0	0	0	2	0	12	15		0	8	0	2	2	0	6	0	18
6	11442777	11443790	1014		0	12	31	7	11	3	59	123		5	14	7	29	37	92		9	0	0	16	44	119	28	216		18	14	21	26	3	78	20	0	180
6	11688529	11688958	430		0	0	0	0	0	0	0	0		3	0	1	0	0	4		0	0	0	0	0	0	0	0		0	0	0	0	0	0	0	0	0
6	11785744	11787512	1769		0	0	1	0	15	0	1	17		26	3	91	25	15	160		2	0	0	55	30	143	42	272		63	66	18	43	6	0	103	0	299
6	11787527	11789550	2024		0	0	2	0	5	0	1	8		6	0	43	7	6	62		0	0	0	34	12	6	25	77		16	23	2	13	3	1	19	0	77
6	11789572	11789748	177		0	0	5	0	0	0	0	5		0	0	18	6	2	26		0	0	0	1	0	0	0	1		1	7	1	6	0	5	0	0	20
6	11886530	11888254	1725		0	0	6	0	0	0	1	7		3	5	18	7	18	51		0	0	0	266	27	139	27	459		6	10	5	13	0	9	10	0	53
6	11888285	11889641	1357		0	0	1	0	3	0	3	7		1	3	3	6	3	16		1	0	0	59	14	18	2	94		0	0	1	5	0	0	2	0	8
6	12276123	12276239	117		0	1	1	0	1	0	5	8		0	0	0	0	0	0		0	0	0	4	3	0	0	7		0	0	0	0	0	0	0	1	1
6	12276852	12278772	1921		0	0	0	1	0	0	5	6		11	38	30	5	41	125		0	0	0	54	12	89	25	180		1	1	0	0	0	0	3	0	5
6	12521171	12522034	864		0	2	17	7	9	0	40	75		4	10	11	10	10	45		69	0	0	191	119	42	210	631		58	46	29	64	6	9	36	2	250
6	12578040	12578842	803		0	0	0	0	0	0	3	3		5	3	3	7	12	30		0	0	0	25	3	3	74	105		1	0	18	5	0	3	2	0	29
6	12606642	12606920	279		6	0	2	0	8	1	64	81		6	2	0	1	0	9		5	0	0	15	1	0	16	37		2	0	5	5	0	17	0	0	29
6	12607668	12607975	308		0	2	9	0	15	0	13	39		0	1	1	2	4	8		3	0	0	16	4	11	1	35		1	6	2	3	0	24	8	0	44
6	13242451	13244463	2013		0	0	0	0	0	0	0	0		0	0	1	0	0	1		0	0	0	117	21	52	0	190		0	0	0	0	0	0	0	0	0
6	13560726	13560906	181		0	0	3	4	0	0	12	19		0	3	0	0	4	7		12	0	0	29	8	69	35	153		1	0	1	1	0	0	5	0	8
6	13684248	13684998	751		0	0	0	0	0	0	0	0		0	0	1	0	0	1		0	0	0	0	21	0	0	21		0	1	6	0	0	0	0	0	7
6	13795118	13795677	560		0	1	22	7	33	0	53	116		5	28	25	16	40	114		49	0	0	138	140	105	182	614		40	33	25	12	5	16	19	0	150
6	13795780	13795990	211		0	1	13	4	24	0	18	60		0	3	8	6	21	38		23	0	0	83	76	54	47	283		13	1	2	10	2	6	5	0	39
6	14154417	14154672	256		0	0	0	0	0	0	2	2		0	0	0	0	0	0		5	0	0	28	4	16	0	53		4	0	0	0	0	0	0	0	4
6	14384735	14389919	5185		0	0	3	0	3	0	5	11		2	10	11	3	6	32		11	0	0	210	82	154	173	630		0	5	0	1	0	0	0	7	13
6	14638909	14639063	155		0	0	1	0	0	0	42	43		0	0	0	0	0	0		73	0	0	12	55	0	15	155		0	0	0	0	0	0	6	0	6
6	14723633	14724049	417		7	0	7	5	8	0	43	70		2	6	7	25	12	52		92	0	0	245	285	155	258	1035		27	21	28	21	8	3	31	0	139
6	14723638	14724190	553		7	0	10	6	13	0	42	78		2	6	7	25	12	52		106	0	0	257	284	127	243	1017		27	20	28	24	9	7	33	0	148
6	14908166	14909416	1251		1	1	0	0	13	0	2	17		0	10	39	11	21	81		1	0	0	154	55	197	173	580		8	4	0	3	2	0	15	0	32
6	14937379	14937623	245		0	0	5	1	5	0	10	21		0	0	0	2	0	2		2	0	0	0	2	0	0	4		1	1	9	0	0	1	0	0	12
6	15635133	15635373	241		0	0	5	1	4	0	7	17		1	3	3	1	3	11		17	0	0	5	7	1	30	60		3	0	1	1	0	4	1	0	10
6	15635446	15635796	351		0	0	1	7	3	0	9	20		0	1	3	1	1	6		9	0	0	5	0	20	24	58		1	0	0	0	0	0	5	0	6
6	15635841	15636081	241		0	1	0	11	1	0	16	29		0	0	3	1	1	5		12	0	0	4	20	30	27	93		0	0	0	0	0	0	6	0	6
6	15687867	15688727	861		0	0	0	0	0	0	0	0		0	7	1	1	0	9		0	0	0	0	0	0	1	1		0	2	0	0	0	0	8	0	10
6	15806999	15807439	441		0	1	9	3	7	0	14	34		1	2	1	1	3	8		0	0	0	1	0	0	1	2		1	0	0	1	0	0	1	0	3
6	15807460	15811152	3693		12	27	171	54	107	0	300	671		27	80	104	104	141	456		14	0	0	193	255	160	178	800		14	9	9	17	0	3	42	0	94
6	15811201	15811280	80		7	13	107	37	82	0	216	462		19	53	71	59	91	293		14	0	0	107	159	121	117	518		7	8	10	12	0	3	27	0	67
6	16100682	16101122	441		11	0	11	5	23	0	33	83		8	19	5	5	14	51		53	0	0	122	156	48	95	474		23	36	13	24	5	9	28	0	138
6	16100718	16101792	1075		21	1	16	10	53	0	84	185		16	23	9	25	17	90		112	0	0	111	254	74	79	630		35	48	32	37	13	12	48	0	225
6	16758347	16761606	3260		0	0	0	0	0	0	8	8		3	13	18	51	22	107		0	0	0	75	153	124	66	418		3	31	47	6	1	2	23	1	114
6	17125270	17125459	190		0	0	0	9	0	0	1	10		0	0	0	2	0	2		3	0	0	64	1	0	13	81		0	1	0	5	1	0	5	0	12
6	17179152	17179971	820		0	0	0	0	0	0	0	0		0	2	1	0	0	3		5	0	0	49	4	4	9	71		0	0	0	0	0	0	0	0	0
6	17288074	17288675	602		0	0	1	1	0	0	9	11		0	1	0	0	0	1		2	0	0	0	0	0	0	2		0	0	0	0	0	0	0	0	0
6	17311164	17311479	316		0	1	9	4	13	1	21	49		4	1	3	0	4	12		34	0	0	0	6	36	5	81		7	0	1	3	0	5	3	0	19
6	17441768	17447783	6016		681	659	251	143	1401	0	1572	4707		8	31	32	27	20	118		2	0	0	296	77	459	84	918		6	44	0	11	2	21	52	15	151
			Number of hits		1666	2063	4398	1734	7023	169	17565	34618		3060	7360	6469	7635	10471	34995		10353	0	0	38703	31086	39141	32814	152097		4419	4197	2793	4669	706	3419	5106	615	25924

## Sheet: Table S7
RPKM*1000 for each satellite in all datasets
						Hypodermis								Intestine						Neurons								Muscle
	Chromosome	Sat. Start	Sat. End	Sat. Length		SRR7443965	SRR7443966	SRR7443969	SRR7443970	SRR7443971	SRR7443972	SRR7443974		SRR7443977	SRR7443978	SRR7443979	SRR7443980	SRR7443982		SRR7443967	SRR7443968	SRR7443975	SRR7443976	SRR7443981	SRR7443983	SRR7443984		SRR7443973	SRR7443985	SRR7443986	SRR7443987	SRR7443988	SRR7443989	SRR7443990	SRR7443991
	1	222749	222854	106		0	0	0	0	0	0	24		0	0	0	46	0		0	0	0	29	0	0	1524		42	0	0	36	0	0	48	0
	1	338561	341137	2577		0	2	95	70	101	0	200		12	8	10	8	15		34	0	0	121	50	11	40		12	20	39	13	65	143	10	0
	1	676497	676765	269		0	181	488	198	492	0	472		176	19	207	144	157		449	0	0	601	135	1806	181		115	16	125	43	155	487	152	316
	1	687047	687860	814		0	0	8	0	0	0	0		0	25	0	6	19		0	0	0	52	37	59	90		0	0	0	0	0	88	0	0
	1	778056	778335	280		0	0	0	0	0	0	0		0	0	0	0	14		0	0	0	0	0	0	44		0	0	0	0	0	0	0	0
	1	780732	781012	281		0	0	22	0	0	0	0		0	0	0	0	0		274	0	0	11	0	0	0		0	0	0	0	0	0	0	0
	1	933478	934899	1422		0	0	26	0	7	0	4		41	375	195	72	206		23	0	0	624	412	570	564		25	15	12	27	117	50	100	0
	1	961892	962564	673		0	0	0	0	55	0	92		0	0	0	0	6		425	0	0	0	0	155	0		0	0	0	0	0	0	0	0
	1	994259	994677	419		0	0	0	0	0	1193	0		0	0	0	0	0		210	0	0	80	0	0	146		0	0	0	0	0	0	0	203
	1	1097742	1098271	530		0	0	189	181	0	0	112		10	76	76	119	44		0	0	0	23	44	61	35		158	72	265	275	0	0	10	0
	1	1278237	1279259	1023		0	0	0	10	5	0	8		5	59	5	24	23		97	0	0	27	126	0	104		0	0	0	0	81	0	10	0
	1	1362690	1362850	161		0	0	155	66	197	0	32		0	31	63	30	72		205	0	0	57	987	1048	492		0	0	0	48	0	0	0	0
	1	1564845	1565136	292		15	0	471	364	163	0	710		90	52	17	50	26		1844	0	0	94	238	619	647		0	58	19	0	0	775	0	0
	1	1593120	1594195	1076		0	60	209	188	39	0	137		132	107	23	122	61		1552	0	0	618	468	187	85		323	303	266	413	0	819	389	1701
	1	1796469	1796919	451		171	9	180	236	352	0	63		502	579	134	172	247		24	0	0	0	220	329	392		127	235	237	229	554	26	283	330
	1	1807418	1807780	363		0	0	0	0	0	0	0		0	0	0	0	11		0	0	0	437	64	0	50		0	0	0	0	0	33	0	0
	1	1884484	1884939	456		0	0	0	23	0	0	0		12	0	0	43	17		48	0	0	167	15	264	40		0	9	0	8	0	131	22	0
	1	1949999	1950277	279		0	0	22	0	0	0	28		0	0	0	0	0		0	0	0	0	0	72	0		0	0	0	0	0	0	0	0
	1	1987299	1987635	337		0	0	19	0	16	0	0		0	60	90	14	23		0	0	0	280	49	489	81		0	63	0	45	124	0	0	0
	1	2524693	2524982	290		0	0	0	37	1095	0	0		18	0	17	0	0		985	0	0	841	1050	803	1356		30	161	0	66	0	0	141	0
	1	2542918	2543982	1065		0	0	0	10	30	0	61		15	0	5	9	4		52	0	0	152	96	128	31		0	4	0	0	0	0	0	0
	1	2858185	2858357	173		0	0	72	0	92	0	45		0	0	29	56	22		0	0	0	493	134	0	0		25	98	65	177	0	206	0	0
	1	3114471	3114865	395		0	0	0	0	0	0	7		0	25	38	49	29		56	0	0	62	302	508	0		0	43	0	19	0	60	39	0
	1	3171655	3172409	755		0	11	248	183	98	0	175		14	40	40	39	46		44	0	0	113	114	48	117		6	0	7	20	0	0	14	0
	1	3424298	3424548	251		0	0	498	932	780	0	640		608	1842	2012	3094	2053		569	0	0	1543	1332	1520	146		2194	2262	2171	2961	8964	1281	2134	11359
	1	3485156	3487576	2421		0	0	10	13	9	0	66		2	25	10	6	10		123	0	0	19	53	83	60		5	5	2	9	0	20	0	0
	1	3602994	3603167	174		130	0	108	61	334	0	402		30	144	87	391	88		505	0	0	491	0	0	0		101	73	0	66	239	137	117	0
	1	3763157	3765957	2801		2	0	7	0	26	0	5		0	16	22	3	12		20	0	0	22	28	108	32		3	8	0	8	0	0	13	0
	1	3980324	3980429	106		0	38	472	0	150	0	807		199	427	191	366	871		1762	0	0	1208	5029	2728	1754		499	360	689	398	786	112	818	0
	1	3980821	3981021	201		0	0	466	212	211	0	309		0	100	75	121	96		1039	0	0	1623	577	460	440		44	126	84	152	207	59	51	0
	1	3990050	3990699	650		0	0	0	16	0	0	16		0	0	0	0	0		186	0	0	5	25	62	0		0	0	35	6	0	0	0	0
	1	4118875	4120034	1160		0	0	0	0	14	0	11		0	4	4	21	10		57	0	0	0	6	0	3		0	0	0	0	0	0	0	0
	1	4280022	4281181	1160		0	0	0	0	0	0	9		0	0	0	4	0		0	0	0	8	11	0	0		0	0	0	0	0	0	0	0
	1	4281487	4294537	13051		0	0	3	8	7	14	13		4	5	16	6	13		60	0	0	95	69	151	126		10	23	13	6	3	4	23	0
	1	4540371	4544820	4450		5	43	119	26	55	20	49		18	59	44	70	127		15	0	0	40	87	107	22		10	18	58	59	94	428	44	0
	1	4544868	4547696	2829		0	17	190	15	41	31	23		65	256	184	110	237		19	0	0	448	363	466	346		31	21	32	39	236	290	105	8
	1	4573284	4573803	520		61	47	144	82	193	0	463		202	319	185	317	362		507	0	0	322	688	494	457		288	171	411	317	321	206	471	0
	1	4574052	4574607	556		0	0	34	134	162	0	149		0	18	64	35	21		277	0	0	225	465	282	428		48	38	0	28	0	0	83	0
	1	5152583	5153888	1306		0	0	48	0	32	0	4		52	38	50	74	82		76	0	0	203	482	474	364		118	58	22	32	0	18	113	0
	1	5640355	5640950	596		0	0	52	71	266	0	65		53	51	186	171	103		313	0	0	148	217	627	307		52	142	0	135	0	380	0	0
	1	5975024	5975828	805		0	91	116	53	131	0	383		52	62	144	72	53		191	0	0	280	74	773	95		109	16	63	76	0	399	19	132
	1	5977228	5977451	224		0	127	809	47	71	0	208		47	22	45	0	52		98	0	0	0	148	18	150		39	0	0	34	0	319	0	95
	1	6647571	6647736	166		0	49	339	192	382	0	328		63	121	274	58	116		728	0	0	275	199	1113	367		318	51	102	92	0	359	246	0
	1	6647885	6648325	441		0	9	142	72	132	0	276		143	114	80	99	105		548	0	0	138	338	355	664		170	38	89	182	283	135	127	0
	1	6771968	6773943	1976		39	2	44	5	96	0	43		5	41	51	37	29		306	0	0	353	370	573	359		67	58	48	29	127	18	72	43
	1	6854524	6854599	76		0	0	0	0	487	0	102		1731	1653	997	1086	2379		145	0	0	0	479	0	40		232	0	0	353	5482	0	67	560
	1	7740676	7740751	76		0	0	411	140	70	0	409		0	0	0	64	101		578	0	0	0	610	370	80		58	669	74	302	548	0	67	0
	1	7740774	7741690	917		0	0	48	12	35	0	51		0	11	11	21	8		132	0	0	143	90	4	17		5	60	31	21	45	26	6	0
	1	7741780	7742262	483		0	0	0	0	0	0	16		0	0	0	10	0		68	0	0	133	48	50	221		18	9	0	56	0	0	63	0
	1	9636862	9637728	867		0	0	0	0	0	0	15		0	0	0	0	0		253	0	0	102	145	0	0		0	5	0	0	48	0	0	0
	1	10130602	10133102	2501		0	15	0	17	0	0	0		0	20	16	31	12		26	0	0	23	118	56	16		0	0	0	0	0	19	8	0
	1	10204129	10219199	15071		0	0	4	37	12	0	3		0	0	6	2	4		25	0	0	10	9	12	15		0	0	0	2	6	1	0	0
	1	10851626	10855375	3750		0	0	2	0	0	0	1		0	0	0	0	0		6	0	0	0	4	3	0		0	0	0	0	0	0	0	0
	1	11061949	11062380	432		42	9	14	0	208	0	102		0	0	0	22	27		25	0	0	0	0	0	0		20	0	0	18	0	0	0	0
	1	11186372	11187503	1132		0	0	17	0	9	0	0		0	4	4	0	14		107	0	0	199	67	14	46		4	0	0	0	0	21	14	0
	1	11190690	11191449	760		0	37	25	294	56	0	0		0	46	47	26	15		1084	0	0	1051	566	856	1019		75	6	22	96	0	16	7	0
	1	11201002	11201638	637		28	13	29	701	83	0	85		157	32	24	30	85		2053	0	0	388	364	340	498		0	93	26	0	0	150	16	635
	1	11349013	11350796	1784		0	0	0	0	0	0	0		0	3	0	0	0		6	0	0	0	6	0	2		0	0	0	0	0	0	0	0
	1	11357272	11357373	102		0	0	0	0	0	0	0		0	0	0	48	38		0	0	0	0	32	945	2481		0	0	0	0	0	0	0	0
	1	11480157	11480277	121		0	0	1188	264	350	0	1606		522	581	167	361	381		3179	0	0	1890	3065	3020	1739		218	315	604	602	344	295	295	176
	1	11480313	11481528	1216		0	0	134	17	26	0	151		4	70	33	28	25		470	0	0	105	329	423	178		25	38	83	60	34	29	29	0
	1	11829562	11829989	428		0	9	44	149	87	0	200		37	106	201	45	252		642	0	0	207	364	1023	1026		31	129	0	98	292	167	274	0
	1	12192426	12192752	327		14	25	172	163	534	630	301		80	261	247	252	329		1277	0	0	1995	1499	1744	1193		323	91	206	141	0	291	109	0
	1	12258128	12258286	159		0	0	0	0	366	0	65		0	0	0	92	0		69	0	0	173	0	0	0		0	0	0	0	0	0	0	0
	1	12480947	12481197	251		0	0	0	0	105	0	237		42	0	20	77	77		88	0	0	85	106	0	134		0	0	0	31	0	0	102	0
	1	12910137	12910261	125		0	0	0	0	0	0	0		253	161	81	39	123		88	0	0	0	212	161	0		0	0	0	123	0	0	0	0
	1	13231021	13231669	649		0	6	67	16	82	0	80		24	46	16	15	30		1134	0	0	714	464	1108	789		54	13	9	18	0	73	134	0
	1	13453071	13453246	176		0	0	107	0	60	0	162		179	57	57	28	0		1811	0	0	173	0	388	208		0	24	0	0	0	135	0	0
	1	13929375	13929595	221		0	0	0	0	0	0	35		0	23	0	0	52		50	0	0	0	0	0	262		0	0	0	121	0	0	0	0
	1	13935628	13936488	861		0	0	44	12	43	0	72		0	18	29	23	31		77	0	0	21	54	275	4		5	118	20	18	0	14	77	0
	1	14024312	14025229	918		0	0	0	0	0	0	3		0	0	6	0	0		12	0	0	159	191	385	146		38	14	104	67	91	0	22	0
	1	14033367	14034207	841		0	0	0	0	0	0	0		0	0	6	35	37		0	0	0	0	0	0	44		0	0	0	0	0	0	0	0
	1	14128159	14128469	311		0	0	40	0	0	0	25		102	97	49	94	62		106	0	0	127	234	336	69		0	123	54	74	670	0	82	0
	1	14257569	14258742	1174		0	0	0	0	0	0	0		0	0	0	0	3		66	0	0	0	6	109	91		0	0	0	13	0	0	0	0
	1	14329713	14330118	406		0	0	0	0	0	0	0		0	0	0	24	0		0	0	0	0	98	386	0		0	0	0	0	0	0	0	0
	1	14452267	14454642	2376		0	0	18	9	22	0	17		58	63	32	0	10		19	0	0	30	46	44	10		22	9	9	3	0	0	54	0
	1	14619236	14619481	246		0	0	127	0	0	0	0		0	0	0	20	0		0	0	0	0	0	0	0		0	0	91	0	0	484	0	0
	1	14686490	14687331	842		0	5	67	38	69	0	74		13	42	30	17	46		339	0	0	33	197	52	94		63	20	13	27	0	57	48	0
	1	14843491	14843700	210		0	0	0	0	25	0	25		25	0	0	139	18		0	0	0	0	0	0	0		0	0	187	0	0	0	267	0
	2	632493	632813	321		0	0	58	33	49	0	32		0	0	16	0	12		103	0	0	28	10	13	19		27	13	35	24	0	0	48	0
	2	633057	633477	421		0	0	59	51	50	0	129		50	36	12	46	27		365	0	0	282	149	420	152		42	50	27	36	0	113	145	0
	2	633567	633717	151		0	0	166	0	175	0	463		35	133	33	225	25		1310	0	0	283	197	612	848		29	393	74	0	0	0	34	0
	2	694364	699056	4693		1	0	13	16	14	0	35		1	14	3	23	21		87	0	0	40	45	76	29		11	4	7	4	62	13	12	0
	2	694391	699449	5059		1	0	9	13	17	0	41		3	13	6	24	24		78	0	0	34	48	62	43		14	5	8	4	66	19	11	0
	2	851256	851616	361		13	0	17	29	0	0	266		496	1712	448	2420	1875		61	0	0	236	46	923	194		1062	176	296	700	808	33	85	766
	2	857683	857758	76		0	213	658	0	70	0	205		0	132	133	128	51		2024	0	0	281	1307	106	481		0	56	0	0	0	0	0	0
	2	1034465	1036445	1981		0	0	22	16	8	0	51		11	30	23	32	39		33	0	0	46	87	107	69		22	41	31	19	63	12	62	0
	2	1037817	1039287	1471		0	3	30	14	11	0	65		11	27	21	23	42		52	0	0	44	99	126	75		21	35	27	26	85	8	35	0
	2	1564655	1565350	696		0	0	0	0	23	0	15		0	7	51	56	6		268	0	0	92	90	560	83		13	6	16	50	0	17	0	0
	2	1793298	1793504	207		0	0	0	0	0	0	0		76	24	0	0	0		0	0	0	0	0	58	0		0	0	0	0	0	0	0	0
	2	1796656	1797032	377		0	21	0	0	84	0	27		14	40	13	39	51		1603	0	0	736	931	820	1173		12	22	15	81	0	95	0	0
	2	1858665	1858980	316		0	0	0	0	0	0	0		0	0	0	0	0		0	0	0	125	0	0	0		0	0	0	0	0	0	0	0
	2	1962052	1963013	962		14	0	39	22	55	0	202		328	1525	499	2064	1399		23	0	0	25	107	434	146		641	44	105	558	173	161	0	133
	2	1968841	1969602	762		0	0	25	0	7	0	116		0	26	20	13	5		115	0	0	0	122	32	4		0	6	22	0	0	0	0	0
	2	1970474	1970784	311		29	0	121	68	51	0	566		778	2618	877	2919	2325		71	0	0	20	330	1072	216		935	27	181	912	536	459	0	410
	2	1976612	1976897	286		0	0	66	0	19	0	308		0	70	53	34	13		307	0	0	0	324	0	11		0	15	59	0	0	0	0	0
	2	1977769	1979195	1427		10	0	26	15	41	0	138		251	1092	336	1408	960		15	0	0	17	72	293	171		463	30	71	400	117	108	0	89
	2	1985022	1985847	826		0	0	30	0	13	0	56		0	30	18	12	5		146	0	0	7	96	29	26		0	5	34	0	0	0	0	0
	2	2002012	2002087	76		0	266	658	0	70	0	205		0	132	133	128	51		2024	0	0	281	1307	106	883		0	56	0	0	0	0	0	0
	2	2002110	2002460	351		0	58	142	0	30	0	52		0	57	29	0	11		438	0	0	61	283	23	252		0	12	0	0	0	0	0	0
	2	2008283	2009461	1179		8	0	32	9	76	0	163		214	1185	428	1618	1073		19	0	0	34	59	283	111		501	47	100	484	177	162	0	144
	2	2157814	2157944	131		0	0	0	0	242	0	949		804	806	964	1408	940		0	0	0	0	0	368	256		34	0	0	0	0	0	0	0
	2	2273842	2274055	214		21	0	0	0	371	0	412		0	141	118	68	126		103	0	0	100	325	1088	100		0	0	0	0	0	0	0	0
	2	2386288	2386363	76		0	160	411	0	70	0	205		0	132	199	0	51		2024	0	0	40	1525	0	120		0	56	222	0	0	0	0	0
	2	2529567	2530441	875		0	0	0	0	48	0	148		24	11	0	11	18		0	0	0	0	0	0	0		0	0	0	0	0	0	0	0
	2	2577037	2578087	1051		0	0	0	0	30	0	5		0	0	5	0	22		0	0	0	0	0	0	0		0	0	0	4	0	0	0	0
	2	2593754	2594002	249		18	0	126	85	42	0	760		655	3774	1075	4581	3584		88	0	0	98	279	1339	269		1575	34	361	1369	669	574	0	513
	2	2599830	2600053	224		0	18	84	0	24	0	81		0	135	68	65	17		294	0	0	0	44	108	41		0	19	75	0	0	0	0	0
	2	2599867	2600422	556		0	7	34	0	29	0	33		0	54	27	35	14		158	0	0	66	18	0	16		0	8	30	7	0	0	0	0
	2	2712830	2713528	699		0	365	188	15	507	0	48		15	36	65	188	171		535	0	0	449	460	1051	366		76	109	72	121	60	0	15	0
	2	3111494	3112267	774		0	0	0	0	0	0	0		0	0	0	0	0		0	0	0	12	0	0	0		0	0	0	0	0	0	0	0
	2	3290648	3290783	136		0	0	322	0	78	0	19		271	3289	1597	714	2064		162	0	0	7622	5283	10867	4080		227	218	41	225	919	525	1050	0
	2	3937888	3938177	290		0	0	22	0	36	0	80		36	0	0	0	13		0	0	0	53	0	0	137		0	0	0	0	0	41	0	0
	2	3941820	3946547	4728		3	1	28	7	153	6	227		27	49	41	85	59		228	0	0	455	237	618	674		29	13	18	29	71	103	8	0
	2	3994649	3994788	140		0	0	0	0	0	0	148		0	0	0	139	27		235	0	0	65	213	57	109		0	0	40	0	0	0	0	0
	2	4054458	4054819	362		237	313	518	470	818	0	1224		0	125	14	107	170		1245	0	0	270	238	300	404		85	0	47	64	0	493	0	176
	2	4259952	4260552	601		0	0	42	0	9	0	13		70	142	227	153	115		110	0	0	380	193	1062	15		7	219	19	13	208	20	110	0
	2	4260577	4261267	691		0	0	36	62	15	0	15		23	58	29	35	28		95	0	0	234	86	535	0		6	67	0	6	0	17	74	0
	2	4554394	4554914	521		52	0	132	184	366	0	224		71	270	97	168	125		1561	0	0	620	1570	594	573		271	374	356	191	720	206	392	0
	2	4555047	4555687	641		35	0	78	83	190	0	234		49	47	39	220	78		1937	0	0	790	1033	946	542		151	106	298	108	650	130	223	0
	2	4569011	4569221	211		0	0	0	0	0	0	0		0	24	0	0	0		0	0	0	0	298	0	0		0	0	0	18	0	0	0	0
	2	4684299	4684389	91		0	0	0	117	0	0	57		0	0	0	107	0		0	0	0	0	0	0	0		48	0	0	0	0	0	56	0
	2	5073308	5077334	4027		0	0	8	0	11	0	4		44	24	25	25	32		11	0	0	17	35	489	114		25	2	11	0	21	0	0	0
	2	5097197	5097899	703		0	0	18	0	38	0	37		22	7	65	48	38		203	0	0	74	19	457	0		0	0	24	11	59	34	87	0
	2	5144313	5144565	253		0	0	0	42	105	0	266		42	60	20	58	198		217	0	0	96	340	222	24		0	50	22	15	0	0	40	0
	2	5144410	5146766	2357		0	0	0	32	13	0	43		11	47	118	27	69		23	0	0	158	98	457	76		0	7	14	24	0	0	61	0
	2	6073626	6077427	3802		0	0	0	0	0	0	0		0	0	3	1	0		0	0	0	26	0	0	0		0	0	0	0	0	0	0	0
	2	6082023	6082291	269		0	75	232	79	649	0	973		215	93	394	199	200		449	0	0	1689	517	926	510		16	16	84	14	0	531	95	0
	2	6434384	6434544	161		0	50	78	0	0	0	80		33	0	31	0	24		68	0	0	19	0	0	0		0	0	0	0	0	74	32	0
	2	7379726	7379898	173		0	0	0	61	184	0	90		91	29	58	112	133		254	0	0	1005	785	2368	35		0	24	0	22	0	0	88	0
	2	8287652	8292933	5282		17	308	317	93	698	440	778		528	367	532	643	526		345	0	0	859	711	1263	383		96	47	81	73	166	2161	238	44
	2	8975477	8977487	2011		0	0	0	0	263	0	318		58	57	231	130	42		0	0	0	70	20	0	42		0	0	11	0	41	0	0	0
	2	9404845	9405392	548		50	7	23	19	261	0	331		10	147	249	115	147		301	0	0	840	85	1326	412		64	93	113	84	228	0	307	0
	2	9631891	9633131	1241		4	3	71	43	60	0	42		34	105	45	106	99		275	0	0	128	187	201	324		138	51	54	83	0	58	210	0
	2	9633206	9633906	701		6	12	71	76	106	0	55		30	57	36	21	38		533	0	0	222	71	212	200		63	6	16	27	0	34	58	0
	2	9633989	9634259	271		17	75	138	471	156	0	249		19	93	37	72	43		2271	0	0	461	794	3008	574		49	0	41	57	0	44	75	0
	2	9693772	9694139	368		0	0	0	0	0	0	0		157	27	14	40	42		358	0	0	2378	828	1844	505		0	0	0	0	0	0	42	0
	2	11423462	11423661	200		0	0	62	0	0	0	0		0	176	0	121	96		0	0	0	1296	0	60	0		22	0	0	19	0	0	0	0
	2	12171287	12172252	966		0	0	0	0	0	0	0		0	0	10	0	0		0	0	0	0	0	0	66		0	0	0	0	0	0	0	0
	2	12649559	12650818	1260		4	0	25	76	13	0	51		25	60	68	46	46		61	0	0	290	134	178	150		56	64	31	27	33	57	89	17
	2	12749754	12749935	182		0	0	69	0	58	0	128		0	0	28	0	21		0	0	0	84	218	110	50		0	23	0	0	0	65	0	0
	2	12757828	12758945	1118		0	0	0	0	0	0	0		0	0	0	22	0		0	0	0	0	0	0	0		0	0	5	0	0	0	0	0
	2	12843822	12844875	1054		0	0	59	0	10	0	2		55	801	403	207	471		21	0	0	1331	1354	2039	1163		33	113	43	33	198	68	402	0
	2	12844903	12846136	1234		0	0	5	0	0	0	0		9	358	151	149	287		0	0	0	383	682	687	682		0	79	27	6	0	0	182	0
	2	12951422	12951594	173		0	0	36	0	0	0	0		0	0	0	0	0		0	0	0	0	0	0	0		0	0	0	0	0	0	0	0
	2	12979640	12979790	151		0	0	0	0	0	0	0		105	33	0	0	25		0	0	0	0	0	1489	0		0	0	0	0	0	0	0	0
	2	13037761	13037897	137		0	0	0	0	0	644	38		192	73	295	35	0		0	0	0	0	0	879	0		0	124	0	0	0	0	0	0
	2	13184130	13184277	148		0	0	0	0	0	0	0		142	272	171	262	78		223	0	0	0	828	1547	433		60	57	152	26	0	0	34	0
	2	13243398	13244452	1055		0	0	95	10	5	0	7		10	5	0	0	7		0	0	0	0	0	0	6		0	0	21	0	0	0	0	0
	2	13334193	13334831	639		0	0	10	0	41	0	12		58	39	47	91	42		120	0	0	573	560	339	320		97	0	0	18	0	0	0	0
	2	13598247	13598526	280		0	0	0	0	113	0	37		19	72	18	35	27		0	0	0	87	0	0	33		0	0	60	14	0	43	91	0
	2	13598710	13599880	1171		0	0	5	0	23	0	31		67	64	91	91	39		0	0	0	112	139	0	227		49	11	130	62	0	112	100	0
	2	13737396	13737775	380		0	117	49	56	181	0	539		125	132	93	64	61		87	0	0	0	26	0	193		58	33	0	0	0	94	13	0
	2	13740296	13741317	1022		4	0	37	21	5	0	3		0	5	5	0	0		11	0	0	0	6	0	6		0	0	0	4	0	23	0	0
	2	13761268	13762971	1704		24	0	110	12	59	0	23		15	29	65	37	59		348	0	0	401	218	483	347		155	77	122	124	0	91	36	12
	2	13831950	13832774	825		0	0	15	0	13	0	9		102	493	288	418	536		53	0	0	30	0	0	0		5	46	0	23	51	0	0	0
	2	13906504	13906669	166		0	0	0	0	0	0	0		127	0	0	29	0		66	0	0	349	0	73	661		0	0	0	231	0	0	0	0
	2	14192423	14193096	674		0	0	0	0	0	0	0		0	0	0	7	6		196	0	0	0	15	215	113		0	0	0	0	0	0	15	0
	2	14269513	14269895	383		0	0	49	0	0	0	135		0	26	0	0	40		488	0	0	64	0	73	96		0	0	0	0	0	0	0	0
	2	14273310	14273525	216		0	0	58	49	98	0	72		97	0	0	67	0		2239	0	0	974	31	19	198		0	20	0	0	0	0	24	0
	2	14274983	14275913	931		0	0	0	0	114	190	114		34	16	0	0	12		118	0	0	102	0	52	118		19	0	0	0	0	0	0	0
	2	14323963	14331913	7951		0	0	2	1	1	0	7		13	13	6	8	16		19	0	0	37	5	21	66		6	34	16	13	26	28	17	0
	2	14333431	14337579	4149		0	0	15	5	6	0	7		1	31	12	7	28		16	0	0	60	41	74	68		2	12	0	7	10	40	12	0
	2	14337687	14339240	1554		0	3	48	14	20	0	10		30	492	215	97	342		78	0	0	1061	688	538	1116		48	150	11	42	161	161	128	0
	2	14993591	14993681	91		0	0	893	701	233	0	1139		116	387	500	267	465		8936	0	0	8443	5094	5208	5427		242	47	123	295	458	392	280	0
	2	14993697	14994076	380		36	0	493	448	557	0	559		28	185	173	179	304		7259	0	0	6996	3625	6859	4629		151	89	192	413	548	125	510	56
	2	15000612	15000786	175		0	23	250	365	121	0	844		90	144	87	55	44		1633	0	0	209	454	1698	226		25	121	64	22	0	0	117	0
	2	15000726	15000995	270		0	15	162	197	59	0	355		39	93	56	36	71		448	0	0	23	221	15	181		179	78	42	14	0	0	76	0
	2	15186190	15187654	1465		0	0	21	0	0	0	5		4	0	0	0	5		53	0	0	42	18	156	8		30	3	0	10	0	0	0	0
	2	15188581	15189224	644		7	0	39	33	33	0	8		0	0	8	0	0		358	0	0	5	15	0	180		0	0	0	0	0	0	0	0
	2	15278603	15278843	241		38	50	1141	706	88	0	54		218	271	377	403	447		7660	0	0	3061	2542	6932	1569		128	141	140	16	173	445	0	0
	3	187630	188214	585		394	249	684	346	434	151	726		153	180	138	191	210		545	0	0	334	543	206	224		233	159	182	105	427	529	122	255
	3	334126	334653	528		0	0	166	141	251	0	299		219	105	86	193	182		2019	0	0	1143	1674	2860	907		225	185	32	87	0	879	135	282
	3	423133	423737	605		0	0	31	18	105	0	34		0	0	0	32	45		254	0	0	151	0	0	0		29	0	0	0	0	0	8	0
	3	424806	426326	1521		0	5	74	42	87	0	85		83	122	113	86	121		311	0	0	166	451	599	451		139	103	133	101	164	117	101	0
	3	449837	453285	3449		0	0	0	0	0	0	1		0	0	7	0	0		0	0	0	103	11	41	72		0	0	0	1	0	0	12	0
	3	931109	931213	105		0	39	298	101	101	0	74		251	2249	1106	509	1209		314	0	0	1655	2050	1339	2323		210	0	0	182	794	567	389	0
	3	931250	931684	435		0	9	86	24	24	0	18		230	1328	720	268	787		126	0	0	385	982	2087	1318		61	29	0	44	192	164	293	0
	3	1017334	1020579	3246		0	0	0	0	7	0	18		0	2	0	0	2		0	0	0	0	87	4	1		0	0	0	0	0	0	0	0
	3	1148439	1149466	1028		0	0	18	0	5	0	0		10	0	0	0	4		0	0	0	0	0	133	0		0	0	0	0	0	0	0	0
	3	1260242	1261618	1377		0	3	32	46	31	0	26		54	128	62	78	106		24	0	0	113	190	102	133		0	12	12	42	0	26	156	62
	3	1299759	1303117	3359		0	0	0	6	0	0	0		9	55	307	35	100		0	0	0	532	88	1112	345		0	13	3	29	37	0	44	0
	3	1805381	1807736	2356		163	112	409	284	173	112	142		116	132	227	301	235		5807	0	0	2988	2291	3256	2491		200	203	157	223	265	591	128	759
	3	2077634	2082512	4879		0	0	0	0	0	0	0		0	0	5	0	0		7	0	0	11	0	0	18		2	0	0	1	0	0	0	0
	3	2110682	2111451	770		0	0	0	0	0	0	0		0	0	0	0	10		0	0	0	0	0	0	0		0	0	0	0	0	0	0	0
	3	2496715	2496983	269		0	0	256	119	393	0	299		39	93	150	54	114		286	0	0	601	308	911	57		0	63	63	0	155	310	57	79
	3	2497037	2501716	4680		0	0	5	0	11	0	3		19	34	97	44	69		19	0	0	330	140	280	102		14	68	26	16	62	5	48	0
	3	2501737	2501917	181		0	0	69	0	88	0	100		174	389	725	322	659		546	0	0	67	1024	865	387		73	702	217	85	921	66	451	0
	3	2502140	2502620	481		0	8	65	66	110	0	210		0	73	32	40	24		594	0	0	450	138	284	222		27	18	0	0	87	50	42	0
	3	2977664	2978383	720		0	0	0	0	0	0	14		0	0	0	0	0		0	0	0	21	101	0	0		6	18	0	5	0	0	0	0
	3	3085487	3086399	913		0	0	0	0	12	0	14		0	0	22	5	34		108	0	0	20	163	198	120		34	0	0	21	0	39	11	0
	3	3334358	3337083	2726		0	0	0	0	0	0	0		35	302	89	73	213		0	0	0	457	318	1080	433		0	9	10	46	0	0	49	0
	3	3446010	3446749	740		6	0	8	29	21	0	35		28	68	0	20	36		0	0	0	21	27	11	4		18	57	8	0	56	16	159	0
	3	3542667	3542838	172		0	0	0	619	31	0	1341		31	0	147	0	0		5047	0	0	71	443	23	266		0	0	0	22	0	0	30	0
	3	3740014	3740583	570		0	0	33	19	176	0	223		139	132	151	170	148		540	0	0	230	802	49	241		139	201	217	27	73	0	134	0
	3	3987076	3987676	601		0	7	0	0	0	0	4		0	0	25	16	0		18	0	0	10	50	74	0		0	28	0	26	0	0	0	35
	3	6185212	6186090	879		0	0	14	12	72	0	127		0	6	17	17	13		63	0	0	38	154	59	10		10	10	0	26	0	0	0	0
	3	6626010	6626226	217		0	0	29	0	0	0	0		0	23	0	0	0		51	0	0	309	0	444	0		0	0	0	0	0	0	0	0
	3	7444445	7448204	3760		0	10	43	11	11	8	19		73	326	171	102	264		102	0	0	432	646	486	476		67	123	45	54	122	190	170	0
	3	7448277	7452238	3962		6	7	38	51	64	0	223		33	41	64	40	66		391	0	0	944	854	1083	1053		111	363	269	91	84	114	314	0
	3	7594698	7597267	2570		0	0	10	0	10	0	12		14	6	49	30	27		64	0	0	110	63	222	37		12	2	4	3	32	5	50	17
	3	7678163	7678429	267		51	30	351	120	396	0	388		0	38	0	36	29		247	0	0	137	347	196	137		33	32	0	14	0	178	0	80
	3	8335590	8336085	496		0	16	13	43	139	0	125		21	41	31	29	23		222	0	0	430	354	664	381		27	17	0	54	0	0	82	0
	3	8336113	8336287	175		0	23	429	426	544	0	370		150	115	548	222	374		3893	0	0	244	927	367	819		327	48	225	44	238	1429	87	122
	3	8344363	8344643	281		1868	2248	3403	5376	2787	419	3199		1124	1395	1995	1710	1465		16816	0	0	4080	4490	4831	4470		1380	1312	1419	954	2521	6482	418	6285
	3	9940544	9940665	122		0	0	0	0	173	0	234		43	41	83	358	63		90	0	0	125	1303	593	25		0	0	0	63	0	0	0	0
	3	10224644	10226007	1364		0	0	5	0	85	65	129		4	0	19	4	23		8	0	0	78	136	121	0		0	0	0	0	0	0	4	0
	3	10226211	10227863	1653		0	0	8	6	80	0	56		0	0	0	0	0		13	0	0	0	0	0	2		0	0	0	0	0	0	3	0
	3	10636973	10637342	370		0	0	0	0	0	0	0		28	41	0	0	10		59	0	0	0	18	0	0		0	0	0	0	0	0	0	58
	3	10678429	10678847	419		0	0	0	0	0	0	0		0	0	24	23	46		52	0	0	0	95	182	7		11	20	27	0	0	114	37	0
	3	10683224	10684272	1049		0	0	0	0	0	0	0		0	5	10	5	4		0	0	0	0	0	0	15		13	0	0	0	0	0	15	0
	3	10792337	10792694	358		0	23	175	89	118	82	232		74	126	141	27	75		123	0	0	281	92	22	111		12	0	0	11	0	333	0	59
	3	10796467	10796566	100		0	0	62	0	0	0	0		211	50	0	49	154		0	0	0	0	33	0	0		0	0	0	421	0	0	0	0
	3	11002899	11003053	155		0	0	0	0	34	0	33		0	0	0	0	0		1205	0	0	1062	406	0	236		0	0	0	0	0	0	0	0
	3	11004687	11006367	1681		0	0	0	0	0	0	0		6	0	0	0	2		0	0	0	9	0	0	9		0	0	0	0	0	0	0	0
	3	11242813	11243253	441		0	0	28	0	72	0	12		215	11	34	22	78		125	0	0	290	0	173	21		0	67	25	35	0	0	255	0
	3	11311767	11311976	210		0	0	89	0	50	0	111		0	0	0	0	18		0	0	0	15	32	0	0		0	0	27	0	0	0	170	0
	3	11546762	11547752	991		0	0	6	0	0	0	3		0	0	0	0	0		22	0	0	0	0	0	0		0	0	0	0	0	60	0	0
	3	11593439	11602256	8818		3	0	4	0	1	0	6		2	3	6	2	3		2	0	0	22	2	0	1		1	11	8	2	0	0	2	0
	3	12004285	12004750	466		0	17	27	0	11	0	0		11	22	11	21	17		24	0	0	0	0	0	72		0	0	48	0	0	0	0	0
	3	12005666	12006008	343		0	212	36	0	0	0	0		61	59	162	99	135		0	0	0	187	0	0	0		0	12	0	67	0	0	0	0
	3	12009165	12009381	217		0	0	202	0	98	0	72		0	162	93	22	0		152	0	0	112	336	0	0		0	0	0	0	0	0	47	0
	3	12017198	12017750	553		982	176	45	442	163	0	281		86	118	55	0	49		119	0	0	83	12	0	28		16	0	0	48	75	0	46	0
	3	12072321	12073804	1484		0	8	8	7	25	0	58		35	44	20	52	49		118	0	0	109	54	152	43		27	0	15	15	28	64	17	0
	3	12305325	12305929	605		0	0	186	53	17	0	257		26	33	25	64	57		109	0	0	0	77	0	0		58	7	0	51	0	0	0	0
	3	12581020	12581289	270		0	0	278	0	118	0	106		0	0	37	0	28		570	0	0	0	37	0	34		33	47	0	0	0	0	0	0
	3	12584489	12584865	377		0	0	66	0	0	0	21		0	27	0	0	41		204	0	0	40	263	916	8		12	0	0	0	0	0	0	0
	3	13074772	13086747	11976		0	1	10	12	3	0	14		5	16	16	20	26		49	0	0	49	79	127	19		12	17	12	28	21	1	15	27
	3	13099929	13100574	646		7	0	19	49	311	0	32		57	23	8	8	6		17	0	0	109	72	0	19		14	0	52	30	0	92	0	0
	3	13243432	13245239	1808		0	0	17	29	32	0	66		12	3	20	16	6		255	0	0	32	92	78	20		0	9	3	2	0	0	0	24
	3	13750231	13751043	813		0	0	46	39	13	0	57		45	136	19	96	151		189	0	0	529	379	1210	345		65	36	83	52	103	0	107	0
	4	281265	281745	481		0	0	143	133	66	0	189		55	178	42	61	128		206	0	0	640	337	334	342		110	132	35	72	173	50	244	0
	4	1345560	1345725	166		0	244	414	128	287	0	718		63	394	61	234	23		1721	0	0	275	1217	3823	478		186	204	0	69	0	72	246	0
	4	1476030	1477123	1094		0	0	11	0	0	0	9		0	0	0	0	0		30	0	0	47	33	4	6		0	0	0	4	0	0	0	0
	4	1477245	1477418	174		0	0	72	122	91	0	179		0	58	0	28	22		442	0	0	0	95	46	53		25	0	0	0	0	68	88	0
	4	1477450	1477555	106		0	0	177	201	150	0	318		0	95	0	46	36		1244	0	0	201	156	341	86		42	80	0	0	0	112	144	0
	4	1543828	1544203	376		0	0	17	28	56	0	96		0	13	0	39	0		117	0	0	600	26	107	73		0	23	30	10	0	63	122	0
	4	1654913	1655123	211		772	0	652	454	577	0	282		0	0	0	92	55		2448	0	0	87	173	0	72		0	0	80	218	0	903	0	403
	4	2135958	2136208	251		0	0	75	254	63	0	134		21	0	20	77	46		700	0	0	121	132	1296	49		18	17	0	31	0	47	0	0
	4	2244962	2245187	226		160	0	83	94	70	0	344		23	44	22	64	68		583	0	0	567	527	1422	445		97	37	0	17	0	158	113	0
	4	2431055	2431771	717		0	0	0	0	0	0	0		7	0	0	0	0		0	0	0	0	0	0	51		0	0	0	0	0	0	0	0
	4	2573920	2576033	2114		0	0	0	0	8	0	4		2	0	0	5	4		5	0	0	0	8	0	0		0	0	0	0	0	0	0	0
	4	2675283	2676104	822		0	5	30	26	51	0	132		6	6	12	24	19		307	0	0	245	85	303	156		0	57	0	33	0	0	37	0
	4	2754821	2756571	1751		0	0	4	0	6	0	6		0	6	0	3	7		6	0	0	49	61	16	3		0	2	3	0	0	0	0	0
	4	2828548	2830536	1989		0	0	19	5	5	0	1		16	207	201	44	157		11	0	0	651	132	353	267		16	4	0	12	42	24	126	0
	4	3052982	3053132	151		0	0	0	70	70	0	17		35	100	33	64	0		291	0	0	121	88	106	262		0	0	0	0	0	0	0	0
	4	3149092	3151000	1909		0	0	7	6	3	0	3		6	3	3	0	0		6	0	0	16	9	6	6		0	0	3	0	0	6	0	0
	4	3309618	3310597	980		0	0	6	0	0	0	3		0	0	5	0	0		11	0	0	68	0	0	0		0	0	0	0	0	0	0	0
	4	3366659	3367988	1330		0	0	14	0	16	0	10		8	4	11	7	0		0	0	0	64	57	82	16		0	0	13	0	0	9	15	0
	4	3652033	3652933	901		0	0	139	24	117	0	3		53	39	45	0	21		146	0	0	0	162	303	284		59	160	112	51	139	0	170	0
	4	3670737	3670797	61		0	66	1947	523	173	0	2251		0	659	83	477	504		7026	0	0	1200	4017	1909	3299		361	417	460	754	0	390	585	698
	4	3671203	3671723	521		0	0	72	41	112	0	75		0	10	10	47	22		148	0	0	767	343	316	386		17	49	43	29	0	0	88	0
	4	4416113	4421995	5883		0	1	7	4	19	0	7		7	4	29	16	15		77	0	0	146	90	114	67		7	0	11	9	21	10	39	25
	4	4792114	4792760	647		0	0	0	16	16	0	12		24	0	16	23	36		0	0	0	0	107	149	0		7	7	0	6	0	0	0	0
	4	4898047	4898612	566		8	0	55	38	103	0	114		19	36	9	9	27		311	0	0	75	82	128	178		47	15	10	14	0	21	45	0
	4	5299099	5299474	376		12	0	33	0	310	0	96		14	40	54	39	41		88	0	0	89	123	908	73		12	34	0	0	0	63	81	0
	4	5456641	5456776	136		0	30	0	78	39	0	114		0	0	0	0	28		81	0	0	135	536	236	202		0	31	0	0	0	0	150	0
	4	5465022	5467133	2112		0	0	3	0	3	0	7		0	0	0	2	4		5	0	0	4	13	15	1		4	0	0	0	0	6	0	0
	4	6009084	6009409	326		0	0	19	0	0	0	127		0	0	0	15	0		0	0	0	468	51	1220	505		0	0	0	12	0	37	0	0
	4	6090427	6090577	151		0	0	83	0	140	0	17		383	632	201	514	535		0	0	0	40	66	319	283		0	84	0	0	0	0	0	0
	4	6210092	6210227	136		0	0	0	0	0	216	305		0	111	0	0	57		0	0	0	0	0	266	0		0	0	0	0	0	0	0	0
	4	6357804	6361081	3278		0	0	0	10	3	0	1		0	5	2	1	5		40	0	0	66	10	29	25		3	0	2	1	0	4	0	0
	4	6599056	6599139	84		0	0	0	0	0	0	0		8208	9332	26335	37968	40659		1570	0	0	726	197	1052	1270		52	252	0	1870	11409	142	0	0
	4	6921936	6922772	837		0	0	0	0	0	0	0		0	0	12	6	5		0	0	0	36	16	0	0		0	0	0	0	0	0	0	0
	4	8255934	8256202	269		0	15	186	79	275	219	270		20	0	75	72	57		368	0	0	408	172	1254	79		33	0	0	71	0	177	76	0
	4	9066182	9067563	1382		3	0	118	46	34	0	79		27	62	37	74	53		127	0	0	346	187	311	179		32	49	49	47	0	34	140	0
	4	10262913	10263301	389		12	0	48	55	27	0	140		14	52	52	87	20		226	0	0	133	119	454	133		23	11	14	10	0	92	118	0
	4	10263336	10264889	1554		0	0	8	21	44	0	63		24	23	16	19	30		127	0	0	20	47	209	14		17	33	4	10	0	38	20	0
	4	10681773	10682153	381		0	0	0	84	83	0	265		14	26	13	51	30		144	0	0	88	217	63	8		0	44	15	10	0	0	0	0
	4	10943462	10944138	677		0	0	9	0	0	0	11		8	15	22	0	6		0	0	0	81	49	24	14		7	6	8	11	0	35	75	0
	4	10945693	10946234	542		0	0	12	0	0	0	0		10	46	28	36	7		0	0	0	473	55	0	11		8	16	0	0	0	44	9	0
	4	10985445	10985549	105		0	0	0	0	0	0	0		0	0	0	0	0		0	0	0	0	126	0	0		0	0	0	0	0	0	0	0
	4	11033628	11036077	2450		6	2	46	52	257	24	205		39	59	39	63	66		256	0	0	97	53	59	124		18	3	18	22	34	199	27	0
	4	11072392	11075919	3528		0	0	0	0	1	0	1		1	0	0	0	1		0	0	0	0	4	0	2		0	1	2	2	0	0	0	0
	4	12022575	12022894	320		71	0	117	100	314	0	421		49	173	110	61	96		2026	0	0	295	1087	803	419		206	318	123	144	260	260	175	0
	4	12023094	12025460	2367		6	0	16	13	47	0	69		13	55	15	80	37		469	0	0	639	720	538	487		106	122	142	81	352	35	108	0
	4	12155676	12156286	611		7	7	102	157	277	0	170		0	58	41	32	107		2374	0	0	898	406	1341	374		101	62	202	75	136	19	125	35
	4	12314464	12315037	574		189	0	33	37	654	0	4504		330	779	1188	1184	1112		459	0	0	3155	1367	5408	1684		138	37	225	274	436	0	542	0
	4	12584972	12585067	96		0	0	0	0	0	0	27		55	157	158	202	481		0	0	0	64	0	0	32		275	132	293	319	0	620	213	665
	4	12638029	12638605	577		0	0	0	0	0	0	0		0	0	9	25	20		0	0	0	95	0	0	0		0	22	0	0	0	0	0	0
	4	12730503	12732683	2181		2	11	34	15	39	0	17		10	21	14	40	23		25	0	0	70	6	29	0		8	31	36	25	0	306	35	0
	4	12891406	12891917	512		0	0	0	0	0	0	0		0	0	20	9	45		0	0	0	0	0	0	345		0	0	0	0	0	0	0	0
	4	12931758	12932786	1029		0	0	0	0	5	0	45		31	29	15	38	0		11	0	0	6	0	55	39		9	0	0	11	81	69	25	0
	4	13115382	13116006	625		0	0	10	0	34	0	8		17	8	73	23	6		211	0	0	185	26	257	0		7	0	0	12	67	57	0	0
	4	13360500	13361979	1480		3	0	21	7	0	0	12		21	92	177	105	177		0	0	0	206	192	784	183		3	66	11	36	113	8	103	0
	4	13462457	13462800	344		0	0	18	31	15	0	120		0	15	15	14	22		96	0	0	18	58	58	18		13	0	0	0	0	35	119	0
	4	13462892	13463563	672		0	0	28	16	0	0	19		0	15	0	0	6		33	0	0	5	0	42	5		7	0	0	0	0	35	0	0
	4	13464499	13464709	211		0	0	148	101	201	0	270		25	48	0	115	55		521	0	0	58	235	799	29		84	141	0	0	0	0	73	0
	4	13668023	13668625	603		0	0	10	0	26	0	26		0	17	0	0	6		182	0	0	20	176	87	116		0	0	9	0	69	0	0	0
	4	13734177	13736953	2777		0	4	18	8	53	0	15		2	22	11	5	8		115	0	0	45	16	14	53		16	38	12	28	15	0	35	0
	4	13846283	13847033	751		0	5	8	28	0	0	38		14	0	0	6	5		44	0	0	20	18	209	45		6	0	0	5	0	0	14	0
	4	13847379	13847579	201		0	20	435	53	263	0	155		183	125	176	242	77		984	0	0	364	148	360	410		373	42	84	76	0	237	203	106
	4	13884400	13884820	421		0	0	30	152	201	0	154		0	24	24	69	46		339	0	0	72	330	1135	413		63	10	13	118	0	0	133	0
	4	13922430	13922519	90		503	0	139	236	705	0	518		0	56	56	108	43		1587	0	0	136	1656	45	169		98	0	0	0	0	661	0	0
	4	13922549	13923902	1354		30	0	18	8	16	0	55		0	4	11	7	9		97	0	0	16	54	3	25		23	0	0	3	62	44	0	0
	4	13964027	13964143	117		155	0	53	273	136	0	221		135	902	259	996	855		94	0	0	0	1981	2918	26		339	0	1104	33	0	0	44	182
	4	14205760	14206748	989		14	0	221	11	32	0	173		101	71	36	25	19		0	0	0	129	241	0	43		116	51	148	155	42	156	5	65
	4	14417231	14419021	1791		0	0	17	6	12	0	0		0	0	0	3	4		6	0	0	0	67	72	14		2	0	0	0	0	0	0	0
	4	14476813	14476978	166		27	195	301	192	191	0	453		0	121	61	117	93		1192	0	0	569	419	1524	294		0	102	0	69	0	72	154	0
	4	15059144	15059784	641		0	13	98	50	91	0	198		41	86	63	45	66		189	0	0	14	57	44	43		192	33	123	48	130	204	207	0
	4	15060108	15060798	691		0	0	9	15	8	0	19		0	15	0	63	11		48	0	0	110	43	99	128		57	12	0	6	60	17	103	0
	4	15166280	15166460	181		50	22	173	0	175	0	200		145	83	0	80	42		425	0	0	488	1098	1176	421		146	375	186	148	0	66	0	0
	4	15166547	15166687	141		64	29	532	226	563	0	331		261	107	72	172	218		546	0	0	562	1761	997	303		375	541	279	217	0	84	36	0
	4	15166752	15167072	321		14	0	214	133	247	0	113		180	157	126	166	132		342	0	0	446	1021	363	323		178	238	140	215	130	111	32	0
	4	15188409	15188529	121		0	0	723	264	0	0	685		0	208	83	120	350		1544	0	0	1310	1478	100	1109		109	210	186	222	344	98	422	0
	4	15188545	15190957	2413		0	0	41	13	4	0	43		0	15	6	8	18		328	0	0	123	110	113	107		7	12	14	13	17	39	21	0
	4	15319979	15320069	91		0	44	549	117	349	0	854		58	221	0	160	296		1811	0	0	570	1747	839	1072		97	279	62	126	458	0	449	0
	4	15320096	15321040	945		5	4	93	23	78	0	110		22	27	21	41	53		360	0	0	168	434	153	287		33	31	48	49	176	38	59	0
	4	15374013	15374693	681		0	6	147	94	171	0	156		108	89	193	114	169		565	0	0	752	690	1185	443		259	44	107	68	122	140	90	0
	4	15375074	15376143	1070		21	61	88	40	69	0	107		25	52	42	36	14		226	0	0	370	282	728	114		16	32	5	47	39	11	57	0
	4	15409425	15409737	313		14	65	1338	510	592	0	985		67	289	500	248	356		140	0	0	205	772	577	351		113	54	179	122	0	76	147	0
	4	15765625	15765904	280		0	14	246	76	208	0	111		38	90	72	52	55		353	0	0	0	83	43	152		110	0	40	123	0	170	91	0
	4	15766277	15766397	121		224	33	310	176	350	0	728		43	42	42	40	64		1090	0	0	1058	192	1261	580		510	210	0	95	0	394	253	0
	4	15766300	15766555	256		124	16	171	83	207	0	546		21	157	59	19	45		1202	0	0	464	297	1082	191		241	83	22	45	0	233	120	0
	4	15776137	15776526	390		0	0	96	82	27	0	173		54	52	26	87	30		479	0	0	227	263	103	219		11	11	29	69	0	92	0	0
	4	15784879	15785128	250		0	0	0	0	148	0	10		0	0	61	0	31		0	0	0	476	0	289	659		0	0	0	0	0	95	0	0
	4	15826645	15826960	316		14	13	99	101	151	0	377		50	64	80	154	110		556	0	0	1138	1079	2631	608		56	121	71	36	132	38	81	0
	4	15826993	15827272	280		16	0	112	190	132	0	241		19	108	90	121	110		275	0	0	784	1017	2166	414		31	166	0	55	0	0	91	0
	4	15859222	15859379	158		0	0	0	0	67	0	33		0	0	0	0	0		139	0	0	0	0	0	19		0	0	0	0	0	0	0	0
	4	15895865	15896183	319		0	13	137	100	232	0	171		99	142	237	46	60		379	0	0	0	156	0	478		207	133	123	108	131	112	224	0
	4	15971109	15972271	1163		0	0	59	64	41	0	89		0	26	17	17	40		992	0	0	197	148	90	252		38	26	19	7	179	164	44	0
	4	15971205	15972491	1287		0	0	63	58	41	0	85		0	23	16	19	36		897	0	0	102	129	0	163		38	23	17	6	162	148	44	0
	4	16128108	16129641	1534		0	0	90	14	17	0	111		7	39	10	22	48		473	0	0	103	244	217	191		52	30	66	55	109	31	30	14
	4	16153344	16153449	106		0	0	236	100	200	0	807		99	332	0	229	544		1244	0	0	1064	4061	1705	1208		249	200	795	145	393	0	674	0
	4	16223761	16224157	397		0	0	79	0	93	0	72		40	101	38	12	68		138	0	0	307	150	233	115		44	53	0	29	105	0	154	54
	4	16244112	16245385	1274		0	0	0	0	8	0	28		12	4	0	4	3		0	0	0	89	31	25	17		3	0	0	0	0	0	0	0
	4	16403739	16404089	351		0	0	0	0	60	0	7		0	57	0	41	22		0	0	0	208	0	0	0		13	0	0	0	0	0	0	0
	4	16408366	16409098	733		0	44	153	15	0	0	14		43	7	0	7	0		75	0	0	121	0	0	0		0	0	0	0	0	536	0	261
	4	16409693	16409938	246		0	0	51	0	22	0	63		21	0	21	0	0		0	0	0	124	54	0	0		0	0	0	0	0	97	0	0
	4	16458486	16458684	199		0	20	345	214	399	0	260		185	101	51	98	193		994	0	0	613	948	484	475		244	85	28	58	0	359	179	0
	4	16458853	16459033	181		0	22	69	59	205	0	386		29	56	84	107	64		1032	0	0	354	421	799	219		73	23	31	42	0	66	113	0
	4	16491101	16491225	125		0	874	600	0	1101	1176	124		168	241	202	311	369		10813	0	0	1195	954	2313	512		70	305	0	276	0	667	122	0
	4	16675606	16675766	161		0	0	116	66	99	0	145		0	0	0	0	24		751	0	0	0	0	0	0		0	0	0	0	0	370	0	0
	4	16675832	16676039	208		0	0	60	51	51	0	249		0	0	0	0	18		370	0	0	0	0	0	0		0	0	0	0	0	0	25	0
	4	16880641	16880761	121		0	0	362	176	219	0	492		0	249	0	120	223		3905	0	0	50	2737	199	781		73	70	93	95	689	0	211	0
	4	16910542	16910677	136		33	0	230	156	233	0	857		77	37	260	286	226		1212	0	0	2107	2191	8298	1681		32	93	124	85	0	0	225	0
	4	16910719	16910928	210		43	19	536	152	403	0	419		75	144	289	277	330		785	0	0	1539	1545	2716	1437		587	81	54	255	0	227	437	0
	4	16910953	16911111	159		28	25	629	134	366	0	310		66	158	159	153	242		1037	0	0	441	562	505	614		748	27	71	289	0	449	385	0
	4	16963408	16964890	1483		0	0	0	0	25	0	47		4	7	0	7	3		104	0	0	29	47	14	2		12	3	0	0	0	0	0	0
	4	17128248	17129128	881		0	0	0	0	0	0	9		0	0	0	0	4		125	0	0	0	75	0	0		0	0	0	0	0	0	0	0
	4	17492409	17493609	1201		0	0	5	0	0	0	2		0	8	0	0	3		9	0	0	33	6	147	91		0	0	0	6	0	0	0	0
	5	317369	318431	1063		9	0	6	10	35	0	29		45	24	5	32	25		124	0	0	11	274	212	304		29	24	42	29	78	45	34	0
	5	967850	968138	289		0	0	87	110	55	0	188		0	52	70	67	53		418	0	0	665	195	0	253		61	15	0	0	0	0	0	0
	5	1104557	1105016	460		0	0	68	0	23	0	6		57	437	242	74	242		72	0	0	921	173	358	351		29	9	0	33	0	155	111	0
	5	1239922	1240281	360		0	0	0	0	0	0	14		0	42	84	13	96		427	0	0	669	64	0	771		147	12	78	0	0	66	43	0
	5	1254384	1254459	76		0	0	329	0	0	0	136		0	0	66	192	152		289	0	0	40	1351	370	642		58	0	74	50	0	0	67	0
	5	1254387	1257024	2638		0	0	45	8	10	0	40		4	15	6	20	39		429	0	0	44	176	20	31		33	21	28	13	111	41	44	0
	5	1254505	1257773	3269		0	0	36	7	8	0	32		3	18	5	16	32		360	0	0	35	141	16	25		28	17	22	14	89	33	36	0
	5	1273379	1274003	625		0	0	0	0	0	0	8		0	0	0	0	0		0	0	0	0	0	0	0		0	0	0	0	0	0	0	0
	5	1368467	1368669	203		0	0	216	0	443	0	268		0	50	50	48	152		4655	0	0	1262	147	79	1036		109	21	0	19	0	0	0	0
	5	1385851	1386349	499		0	0	38	21	11	0	21		0	10	0	39	54		198	0	0	0	46	0	49		18	8	68	54	84	48	51	43
	5	1388994	1389344	351		0	265	463	0	0	168	162		0	14	29	41	110		94	0	0	0	28	606	9		13	24	96	0	0	0	247	0
	5	1940104	1940384	281		0	0	22	38	38	0	0		37	0	18	86	82		1056	0	0	2300	1614	1558	1443		0	15	0	123	0	0	0	0
	5	2391673	2391869	197		0	0	32	0	0	0	0		0	0	26	0	0		0	0	0	0	0	0	0		0	0	0	0	0	0	0	0
	5	2499952	2500148	197		0	0	32	0	0	0	0		0	0	26	0	0		0	0	0	0	0	0	0		0	0	0	0	0	0	0	0
	5	2670563	2670782	220		0	0	28	0	24	0	12		24	0	23	0	35		50	0	0	28	0	0	249		0	0	0	17	0	920	0	0
	5	3056063	3056653	591		0	0	0	0	0	0	18		0	0	0	0	0		19	0	0	46	50	34	67		0	0	0	0	0	0	0	0
	5	3098854	3099539	686		0	0	0	0	0	0	0		0	0	0	0	0		0	0	0	0	0	53	0		0	0	0	0	0	0	15	0
	5	3520502	3520742	241		56	0	156	88	461	0	355		22	229	84	101	32		1459	0	0	620	728	67	582		183	334	303	111	519	346	106	0
	5	3520923	3521917	995		14	0	44	21	90	0	138		11	35	25	112	31		817	0	0	309	449	464	132		66	68	96	50	293	72	118	0
	5	3621266	3621341	76		0	0	658	1260	1671	0	1500		69	66	332	255	51		2892	0	0	1565	1089	2589	1284		116	0	0	302	0	0	67	0
	5	3679665	3679834	170		0	0	0	0	0	0	0		0	0	0	0	0		65	0	0	0	0	0	161		0	25	33	158	0	0	0	0
	5	3702753	3703068	316		0	0	198	0	33	0	57		17	32	16	46	24		487	0	0	280	335	902	260		56	148	0	145	0	339	258	0
	5	4029541	4030122	582		0	0	11	0	27	0	53		90	26	243	167	46		189	0	0	120	199	69	210		8	0	0	20	0	20	18	0
	5	4050682	4051242	561		0	0	0	0	0	0	9		0	0	9	35	7		0	0	0	0	12	29	120		0	0	0	7	0	0	9	0
	5	4052517	4053360	844		0	0	0	0	0	0	9		0	6	0	6	0		65	0	0	0	0	0	14		5	0	0	0	0	0	0	0
	5	4053377	4053861	485		0	0	0	0	0	0	5		0	0	0	10	0		113	0	0	0	0	0	0		9	0	0	0	0	0	0	0
	5	4193678	4193984	307		0	0	509	139	517	0	447		86	0	0	63	100		179	0	0	159	11	0	318		29	124	0	0	0	0	266	0
	5	4244061	4247526	3466		0	0	0	0	0	0	0		0	0	0	0	0		0	0	0	0	18	9	0		0	0	0	0	0	0	0	0
	5	4333269	4336644	3376		0	0	2	0	0	0	1		34	49	69	98	64		0	0	0	144	83	186	37		3	124	10	5	86	4	23	0
	5	4685532	4685994	463		0	0	0	0	0	0	0		0	0	0	0	0		214	0	0	0	0	0	0		0	0	0	0	0	0	11	0
	5	4773346	4773621	276		0	0	23	0	19	0	28		0	0	18	0	0		0	0	0	0	0	1702	0		0	0	0	0	0	0	0	0
	5	5005844	5006744	901		0	0	7	35	12	0	12		6	6	0	16	17		24	0	0	34	29	107	7		24	9	6	9	0	26	28	0
	5	5073280	5076759	3480		0	0	5	3	17	0	11		11	4	39	11	20		54	0	0	78	14	151	58		5	0	6	3	12	17	38	6
	5	5215493	5215916	424		11	19	0	0	12	0	0		0	0	60	11	36		52	0	0	0	0	0	0		0	20	0	0	0	28	12	0
	5	5283302	5285834	2533		9	45	30	13	38	0	28		21	54	98	75	53		200	0	0	651	494	518	445		45	30	27	33	49	0	95	0
	5	5415371	5416162	792		0	15	0	0	13	0	13		0	0	45	31	5		236	0	0	150	155	330	85		0	5	14	0	0	0	32	0
	5	5640056	5640116	61		0	0	205	0	0	0	425		0	82	0	80	63		1441	0	0	50	109	66	950		0	69	0	188	0	0	0	0
	5	6071658	6071958	301		0	0	249	283	299	0	258		0	33	151	97	38		621	0	0	284	429	921	405		44	0	0	165	138	40	85	0
	5	6071995	6072240	246		0	0	279	216	280	0	168		128	102	185	39	172		759	0	0	112	283	98	868		269	155	457	218	339	194	456	0
	5	6072277	6072797	521		0	8	252	61	234	0	154		232	251	184	121	229		548	0	0	41	394	54	568		364	203	377	199	80	228	304	0
	5	6088840	6089240	401		0	10	140	53	251	0	162		105	138	126	61	153		466	0	0	0	231	10	433		187	95	42	67	104	208	127	0
	5	6091617	6091992	376		0	0	100	113	197	0	124		14	13	54	39	20		351	0	0	89	97	96	105		12	11	0	31	111	0	54	0
	5	6219658	6220602	945		34	0	73	0	6	0	3		0	16	5	5	0		116	0	0	0	21	89	187		9	9	0	0	0	0	0	0
	5	6296625	6296906	282		0	0	355	75	19	0	37		0	53	36	34	55		195	0	0	11	47	0	541		62	75	0	0	0	42	18	0
	5	6297848	6298284	437		0	0	429	97	97	0	196		0	69	104	167	106		855	0	0	649	439	983	586		91	58	64	9	0	300	93	146
	5	6299893	6299998	106		0	0	767	100	0	0	733		0	95	0	92	181		1762	0	0	690	1281	1212	719		42	0	212	253	393	112	337	0
	5	6587809	6587899	91		0	0	1030	0	116	0	883		0	331	56	160	254		2294	0	0	1575	1783	839	1206		242	186	0	379	458	262	280	0
	5	6937435	6937626	192		0	21	0	111	386	0	472		27	79	0	126	20		286	0	0	175	845	628	16		0	132	0	20	0	0	27	0
	5	6942140	6942965	826		0	5	53	13	90	0	66		25	37	24	12	23		40	0	0	103	56	39	85		75	0	20	19	101	58	31	0
	5	7115024	7115184	161		0	0	78	132	197	0	161		33	62	0	0	48		683	0	0	985	699	1971	1004		27	26	35	24	0	0	32	0
	5	7442929	7443089	161		0	0	78	132	197	0	145		33	31	31	0	72		683	0	0	1060	1172	2669	1553		55	26	70	95	0	0	95	0
	5	7720637	7720787	151		0	0	621	141	70	0	703		70	233	201	193	458		2620	0	0	666	2500	2021	1393		350	224	446	381	552	0	338	0
	5	7912986	7913626	641		0	6	107	83	157	0	113		57	55	134	68	132		446	0	0	880	827	1460	790		131	40	44	48	0	149	48	0
	5	7913711	7913991	281		0	0	89	189	38	0	28		19	54	72	17	41		313	0	0	629	731	1472	510		78	30	0	55	0	0	36	0
	5	7914059	7914224	166		0	0	226	449	446	0	328		0	30	274	88	23		927	0	0	918	1336	653	496		53	26	0	277	0	0	61	0
	5	7915927	7916107	181		0	0	0	118	29	0	72		0	28	84	54	0		182	0	0	34	238	0	101		24	0	0	169	0	66	113	0
	5	7916137	7916840	704		0	0	9	30	53	0	15		37	14	43	28	49		265	0	0	507	635	616	429		25	12	8	44	0	34	29	0
	5	7916966	7925007	8042		0	1	11	11	15	0	4		23	23	63	38	54		59	0	0	1172	713	1015	756		38	18	20	11	21	13	36	0
	5	7988900	7991510	2611		0	0	0	16	2	0	1		2	2	2	7	12		0	0	0	23	29	17	2		0	0	0	0	0	0	0	0
	5	7993172	7993472	301		0	0	21	0	141	0	17		0	117	168	65	153		0	0	0	132	165	360	20		59	169	0	25	415	40	34	0
	5	8316057	8316570	514		0	8	474	103	82	0	318		10	108	69	85	120		1668	0	0	575	966	273	676		146	198	98	164	81	232	199	83
	5	8714029	8714965	937		0	0	0	0	0	0	3		0	16	0	0	0		0	0	0	0	0	0	0		0	0	0	0	0	0	0	0
	5	8836966	8837173	208		0	0	0	0	0	0	112		51	169	121	140	129		0	0	0	161	143	1062	59		339	122	0	0	0	0	25	0
	5	8879060	8879267	208		0	0	0	0	0	0	112		51	169	121	140	129		0	0	0	161	143	1062	59		339	122	0	0	0	0	25	0
	5	9428459	9435308	6850		3	0	2	0	69	0	89		7	4	4	3	8		0	0	0	0	8	0	0		2	0	0	0	6	0	0	0
	5	9601934	9602249	316		0	0	237	101	67	0	385		17	191	96	154	231		765	0	0	704	1488	1398	1100		265	107	124	133	132	75	355	0
	5	9602338	9603453	1116		0	0	95	19	24	0	91		14	81	63	52	72		335	0	0	926	688	932	962		95	57	81	45	75	32	87	0
	5	9603508	9604068	561		0	0	45	0	57	0	37		19	27	0	35	14		176	0	0	793	325	759	641		55	166	0	0	0	0	27	0
	5	10605694	10612481	6788		0	0	0	0	0	0	0		6	11	12	11	12		2	0	0	55	53	43	23		3	2	2	6	18	0	5	3
	5	13365913	13366445	533		0	0	0	60	60	0	190		10	9	19	64	14		103	0	0	63	124	45	6		0	32	11	7	0	0	0	0
	5	13440191	13440658	468		0	0	134	68	215	0	194		45	107	97	93	156		587	0	0	7	212	163	280		188	27	84	65	178	127	76	0
	5	14156207	14156297	91		0	0	1236	585	756	0	2278		231	497	56	533	380		4710	0	0	4523	5895	8562	4724		290	652	926	505	3205	262	1065	0
	5	14204941	14205737	797		0	0	24	27	7	0	140		0	0	44	43	34		83	0	0	0	25	0	4		44	112	56	0	0	0	83	0
	5	14586076	14591096	5021		0	0	0	0	0	0	4		0	0	0	0	0		0	0	0	0	0	18	0		0	0	0	0	0	0	0	0
	5	14750559	14751884	1326		3	0	127	48	487	0	838		12	27	61	55	75		8	0	0	30	37	18	32		86	29	55	243	597	54	142	0
	5	14754513	14757536	3024		55	15	35	60	66	0	87		12	151	63	34	116		36	0	0	279	166	276	330		4	55	2	25	28	51	61	0
	5	14766633	14767947	1315		0	0	10	0	0	0	12		4	19	15	7	23		0	0	0	70	20	18	104		0	29	0	15	0	27	0	0
	5	14768011	14769734	1724		0	0	25	6	0	0	15		9	149	85	45	141		13	0	0	157	134	433	449		3	37	0	31	24	35	41	0
	5	15168733	15168927	195		0	0	32	0	0	0	0		81	52	26	25	79		113	0	0	0	0	0	0		0	22	0	98	0	0	0	0
	5	15295547	15296333	787		0	10	87	41	67	0	86		40	45	19	19	39		614	0	0	496	206	306	217		95	65	79	44	159	136	104	0
	5	15320778	15321338	561		16	7	156	57	160	0	143		56	170	81	104	123		411	0	0	440	301	974	364		118	38	20	55	74	127	118	0
	5	15321484	15322280	797		11	46	71	27	126	0	176		46	69	101	55	77		303	0	0	524	540	1345	432		44	32	0	34	52	30	77	0
	5	15525755	15526135	381		0	32	164	140	458	0	177		41	185	66	76	81		1154	0	0	2129	183	780	904		23	56	0	30	0	94	121	0
	5	16330598	16333224	2627		0	0	2	0	4	0	2		0	0	0	0	0		0	0	0	0	0	0	0		2	0	0	0	0	0	2	0
	5	16449792	16451728	1937		0	0	0	0	14	0	62		11	8	34	8	4		0	0	0	25	62	114	50		0	0	0	0	0	0	0	0
	5	16945467	16945572	106		0	0	0	0	0	0	0		50	47	0	0	0		0	0	0	0	0	0	0		0	0	0	0	0	0	0	0
	5	17384240	17394505	10266		0	0	0	0	0	0	0		0	0	0	0	0		0	0	0	0	0	0	1		0	0	0	0	0	0	0	0
	5	17412072	17412375	304		0	0	0	0	87	0	162		17	0	17	48	38		0	0	0	10	65	0	0		0	0	0	0	0	0	0	0
	5	18042826	18043263	438		0	0	200	97	24	0	6		60	11	35	0	26		627	0	0	494	272	18	494		0	10	0	87	0	217	0	0
	5	18314435	18314705	271		0	0	0	79	39	0	0		0	0	0	0	0		81	0	0	45	37	89	79		0	0	0	0	0	0	38	0
	5	18473949	18474108	160		0	0	0	0	0	0	0		0	0	0	0	0		69	0	0	305	0	0	0		0	0	0	0	0	0	0	0
	5	18584208	18585555	1348		0	0	0	0	0	0	0		0	11	4	25	17		0	0	0	0	0	66	0		0	0	0	0	0	0	0	0
	5	18636764	18637321	558		0	44	0	19	19	0	9		0	0	0	0	0		0	0	0	71	131	0	197		16	8	30	0	0	0	219	191
	5	18684513	18684741	229		0	0	0	0	0	0	0		46	0	0	0	17		0	0	0	0	0	53	0		0	0	0	0	0	0	0	0
	5	19052161	19052388	228		0	0	0	0	93	0	0		0	22	22	0	17		0	0	0	0	0	0	0		0	0	0	0	0	0	0	0
	5	19354949	19355211	263		0	0	0	202	40	0	0		0	19	19	0	58		334	0	0	93	0	458	197		17	0	0	44	0	0	0	0
	5	19420419	19420546	128		0	0	0	0	0	0	0		0	667	316	76	361		0	0	0	0	259	0	48		0	0	0	0	0	0	0	0
	5	19487887	19488024	138		0	0	0	0	0	0	0		38	0	0	0	84		0	0	0	0	48	0	0		0	0	0	0	0	0	0	0
	5	19498459	19499190	732		0	0	0	0	0	0	0		0	21	76	46	21		0	0	0	0	45	0	0		0	17	0	0	0	0	0	0
	5	19630875	19631274	400		0	0	47	0	212	0	240		13	25	38	182	183		165	0	0	30	8	10	0		165	0	98	96	0	0	26	0
	5	19755742	19756252	511		0	0	0	0	41	0	5		31	0	0	0	0		0	0	0	0	0	39	0		0	0	0	0	0	0	0	0
	6	109717	114226	4510		0	0	18	0	4	0	1		35	272	174	55	188		15	0	0	504	333	832	328		20	11	11	14	55	18	86	0
	6	142149	142814	666		0	0	9	0	0	0	8		16	0	8	0	0		0	0	0	0	0	6	55		7	0	0	0	0	0	0	0
	6	142874	143634	761		0	5	82	14	63	0	44		35	106	73	96	101		217	0	0	0	65	227	228		185	45	118	65	0	63	60	0
	6	161009	161190	182		0	22	172	117	407	0	1096		87	331	167	187	148		906	0	0	402	509	22	168		24	116	0	105	0	65	392	0
	6	161586	161691	106		0	0	236	301	399	0	1026		645	332	95	0	327		1244	0	0	86	718	1250	58		499	80	159	36	0	112	193	0
	6	311553	312211	659		0	0	0	48	80	0	102		16	8	23	0	35		283	0	0	56	171	67	111		7	13	17	17	0	54	46	0
	6	443181	444059	879		0	0	7	24	0	0	47		12	23	11	11	31		363	0	0	142	136	110	302		25	5	0	0	0	0	41	0
	6	863878	863962	85		0	0	147	0	62	1384	30		0	0	0	0	0		0	0	0	0	0	0	0		0	0	0	0	0	0	0	0
	6	943488	943966	479		0	0	52	44	77	0	70		0	10	11	0	16		252	0	0	0	76	75	38		18	18	0	8	87	50	128	0
	6	954503	954587	85		2608	0	0	0	622	0	122		0	59	0	0	0		517	0	0	0	662	0	0		0	548	0	45	0	0	0	0
	6	954523	954714	192		1155	0	0	0	276	0	94		0	26	53	0	0		401	0	0	826	328	0	48		0	243	0	20	0	0	0	0
	6	1022677	1022779	103		0	0	364	0	154	0	0		0	0	0	0	112		747	0	0	207	0	0	0		128	288	0	0	0	0	0	0
	6	1062534	1062618	85		0	0	0	0	124	0	91		124	236	119	400	136		3491	0	0	4770	506	4819	717		777	798	0	225	0	0	360	0
	6	1292997	1293291	295		0	0	0	0	0	0	0		0	0	0	0	0		410	0	0	0	269	163	320		0	0	0	0	0	0	0	72
	6	1375049	1375406	358		0	0	175	59	177	0	188		29	42	113	41	75		307	0	0	0	55	56	196		74	24	31	21	116	67	71	0
	6	1375505	1376170	666		0	0	75	48	95	0	23		0	8	15	7	6		132	0	0	0	5	247	0		20	25	0	0	0	18	0	0
	6	1376205	1376549	345		13	0	109	31	230	0	210		0	15	15	56	11		573	0	0	115	326	105	168		13	37	0	0	0	138	0	0
	6	1376606	1376746	141		32	0	355	75	638	0	845		37	107	36	379	55		2104	0	0	605	1198	968	951		31	421	80	27	296	338	0	0
	6	1636150	1638568	2419		0	0	16	4	20	0	17		33	8	17	8	17		59	0	0	5	62	63	42		55	23	28	59	86	20	72	18
	6	1644418	1644678	261		0	47	575	122	162	225	228		101	96	58	186	206		84	0	0	82	190	308	58		17	162	280	176	479	2646	59	0
	6	1752278	1755168	2891		0	3	19	4	11	0	4		11	115	38	27	96		49	0	0	250	184	217	344		14	67	10	19	14	54	44	0
	6	2002759	2003439	681		0	6	101	16	93	0	72		62	66	44	71	45		339	0	0	27	58	183	166		110	12	25	17	0	70	90	0
	6	2055472	2055647	176		0	0	36	0	0	0	15		0	29	0	0	0		62	0	0	121	94	137	104		0	0	0	0	0	0	0	0
	6	2056950	2057275	326		0	37	19	98	276	0	254		32	154	31	89	118		742	0	0	206	325	49	281		68	0	0	0	128	73	47	0
	6	2057847	2058368	522		0	8	96	41	111	0	69		20	39	39	28	37		253	0	0	152	159	346	199		101	16	22	22	0	160	98	0
	6	2057868	2059356	1489		0	5	50	14	60	0	117		14	44	20	20	36		421	0	0	55	140	78	25		50	20	11	10	0	88	48	0
	6	2379254	2380684	1431		0	0	0	0	0	0	62		0	0	0	0	3		0	0	0	0	0	0	0		0	0	0	0	0	0	0	0
	6	2991583	2991919	337		0	0	56	0	0	0	0		0	45	0	14	11		33	0	0	90	0	0	181		0	0	0	0	0	0	15	0
	6	3007216	3008016	801		0	0	0	80	46	0	133		7	13	19	24	19		69	0	0	194	83	155	4		0	21	7	19	0	0	0	0
	6	3075483	3075588	106		0	0	59	201	50	0	1026		0	47	0	46	36		0	0	0	86	125	114	0		0	40	0	0	0	112	241	0
	6	3693989	3694090	102		843	2501	245	730	1660	0	4165		413	246	50	333	264		2262	0	0	30	65	0	628		86	540	110	338	408	2451	550	0
	6	3713912	3714032	121		0	0	0	0	0	0	0		0	0	0	0	64		0	0	0	0	0	0	25		0	0	0	0	0	0	337	0
	6	3924546	3924685	140		0	0	0	0	0	0	0		0	36	0	0	0		0	0	0	0	0	0	0		126	0	0	0	0	0	0	0
	6	4026010	4030548	4539		0	0	0	7	0	0	0		0	11	22	3	14		2	0	0	36	45	28	11		0	0	1	0	0	3	19	0
	6	4030571	4031446	876		0	0	0	36	0	0	0		0	17	6	11	0		0	0	0	59	23	18	42		0	0	0	0	0	0	6	0
	6	4285394	4285533	140		0	0	89	0	0	0	0		0	0	36	0	0		0	0	0	0	0	0	0		0	0	0	0	0	0	0	0
	6	5045129	5051107	5979		0	0	0	0	0	0	2		1	0	2	4	1		7	0	0	2	0	13	5		0	0	0	0	0	0	0	0
	6	5045783	5053744	7962		0	0	0	0	0	0	1		2	0	1	3	1		6	0	0	1	0	10	4		0	0	0	0	0	0	0	0
	6	5227815	5227935	121		0	0	103	0	0	0	0		0	0	0	0	32		91	0	0	0	0	0	0		73	0	0	0	0	0	42	0
	6	5229858	5230323	466		0	9	13	23	23	0	50		0	0	0	10	8		141	0	0	7	36	9	33		38	9	12	0	0	0	44	0
	6	5542238	5542420	183		0	22	205	174	116	0	99		0	55	193	106	105		180	0	0	1233	398	154	466		24	23	0	105	0	0	0	0
	6	5913335	5915857	2523		0	0	109	55	82	0	67		6	0	10	4	3		30	0	0	160	0	100	31		0	0	7	5	17	28	4	0
	6	6826365	6830125	3761		0	0	0	11	13	0	16		3	3	11	4	15		76	0	0	18	43	32	30		1	10	3	4	0	13	8	0
	6	7081038	7081216	179		0	0	0	0	0	0	0		0	0	0	0	0		0	0	0	17	0	0	0		0	0	0	0	0	0	0	0
	6	7351473	7361391	9919		0	0	0	1	6	0	0		4	1	3	0	4		0	0	0	0	1	9	15		8	3	3	4	0	1	1	0
	6	9007668	9008148	481		188	0	234	155	319	0	167		66	188	63	50	88		1302	0	0	691	867	351	742		192	203	93	127	347	198	127	0
	6	9008356	9008996	641		127	0	78	133	99	0	170		8	39	16	121	30		1337	0	0	57	997	301	385		117	59	61	36	325	56	119	0
	6	9605306	9607639	2334		2	19	78	68	48	0	141		0	32	15	46	44		1050	0	0	327	511	816	503		30	36	24	64	54	41	57	0
	6	9607653	9607728	76		0	373	493	0	0	0	102		0	66	66	0	0		2313	0	0	80	1264	106	802		0	0	0	0	0	0	0	0
	6	10360970	10361186	217		0	19	202	0	122	0	36		194	2269	954	358	1223		405	0	0	4650	2945	1462	3484		142	195	0	265	1152	713	870	0
	6	10361494	10369166	7673		0	1	8	0	3	0	1		9	62	46	14	48		11	0	0	110	96	133	132		11	12	8	14	43	20	31	0
	6	11260441	11260545	105		0	0	0	203	0	0	0		0	0	0	0	37		105	0	0	0	63	0	348		0	323	0	73	794	0	292	0
	6	11442777	11443790	1014		0	48	191	73	57	87	151		26	69	35	139	140		98	0	0	48	144	471	84		78	59	116	98	123	916	101	0
	6	11688529	11688958	430		0	0	0	0	0	0	0		37	0	12	0	0		0	0	0	0	0	0	0		0	0	0	0	0	0	0	0
	6	11785744	11787512	1769		0	0	4	0	45	0	1		77	9	260	69	33		12	0	0	95	56	325	72		157	158	57	93	141	0	297	0
	6	11787527	11789550	2024		0	0	6	0	13	0	1		16	0	107	17	11		0	0	0	51	20	12	38		35	48	6	25	62	6	48	0
	6	11789572	11789748	177		0	0	177	0	0	0	0		0	0	514	165	43		0	0	0	17	0	0	0		25	168	32	130	0	336	0	0
	6	11886530	11888254	1725		0	0	22	0	0	0	2		9	15	53	20	40		0	0	0	470	52	324	48		15	25	16	29	0	62	30	0
	6	11888285	11889641	1357		0	0	5	0	12	0	6		4	11	11	21	9		8	0	0	133	34	53	4		0	0	4	14	0	0	8	0
	6	12276123	12276239	117		0	35	53	0	45	0	111		0	0	0	0	0		0	0	0	104	85	0	0		0	0	0	0	0	0	0	182
	6	12276852	12278772	1921		0	0	0	6	0	0	7		30	99	79	13	82		0	0	0	86	21	186	40		2	2	0	0	0	0	8	0
	6	12521171	12522034	864		0	9	123	86	55	0	120		24	58	64	56	45		878	0	0	674	456	195	741		296	226	189	284	289	124	213	49
	6	12578040	12578842	803		0	0	0	0	0	0	10		33	19	19	42	57		0	0	0	95	12	15	281		5	0	126	24	0	44	13	0
	6	12606642	12606920	279		97	0	45	0	152	105	594		113	36	0	17	0		197	0	0	164	12	0	175		32	0	101	69	0	725	0	0
	6	12607668	12607975	308		0	26	183	0	258	0	109		0	16	16	32	50		107	0	0	158	43	143	10		14	83	36	37	0	928	133	0
	6	13242451	13244463	2013		0	0	0	0	0	0	0		0	0	3	0	0		0	0	0	177	35	104	0		0	0	0	0	0	0	0	0
	6	13560726	13560906	181		0	0	104	235	0	0	172		0	83	0	0	85		729	0	0	488	146	1531	590		24	0	31	21	0	0	141	0
	6	13684248	13684998	751		0	0	0	0	0	0	0		0	0	7	0	0		0	0	0	0	93	0	0		0	6	45	0	0	0	0	0
	6	13795118	13795677	560		0	7	246	133	312	0	245		47	251	225	139	275		962	0	0	751	828	753	991		315	250	251	82	372	340	173	0
	6	13795780	13795990	211		0	19	385	202	602	0	221		0	71	191	138	383		1198	0	0	1199	1193	1028	679		271	20	53	182	395	339	121	0
	6	14154417	14154672	256		0	0	0	0	0	0	20		0	0	0	0	0		215	0	0	333	52	251	0		69	0	0	0	0	0	0	0
	6	14384735	14389919	5185		0	0	4	0	3	0	2		2	10	11	3	4		23	0	0	123	52	119	102		0	4	0	1	0	0	0	29
	6	14638909	14639063	155		0	0	40	0	0	0	702		0	0	0	0	0		5175	0	0	236	1175	0	295		0	0	0	0	0	0	197	0
	6	14723633	14724049	417		76	0	105	128	102	0	267		25	72	85	291	111		2424	0	0	1791	2263	1493	1886		285	213	377	193	799	86	379	0
	6	14723638	14724190	553		57	0	113	115	124	0	197		19	55	64	219	83		2106	0	0	1417	1701	922	1340		215	153	284	166	678	151	304	0
	6	14908166	14909416	1251		4	3	0	0	55	0	4		0	40	157	43	65		9	0	0	375	146	632	422		28	14	0	9	67	0	61	0
	6	14937379	14937623	245		0	0	128	43	108	0	106		0	0	0	40	0		90	0	0	0	27	0	0		18	17	206	0	0	49	0	0
	6	15635133	15635373	241		0	0	130	44	88	0	75		22	63	63	20	48		775	0	0	63	96	17	380		55	0	23	16	0	198	21	0
	6	15635446	15635796	351		0	0	18	212	45	0	66		0	14	43	14	11		282	0	0	43	0	229	208		13	0	0	0	0	0	73	0
	6	15635841	15636081	241		0	17	0	486	22	0	172		0	0	63	20	16		547	0	0	51	275	500	342		0	0	0	0	0	0	127	0
	6	15687867	15688727	861		0	0	0	0	0	0	0		0	41	6	6	0		0	0	0	0	0	0	4		0	10	0	0	0	0	47	0
	6	15806999	15807439	441		0	9	128	72	84	0	82		12	23	11	11	26		0	0	0	7	0	0	7		10	0	0	9	0	0	12	0
	6	15807460	15811152	3693		15	30	289	156	153	0	210		38	109	142	137	147		42	0	0	159	229	174	147		17	10	14	18	0	10	58	0
	6	15811201	15811280	80		396	658	8359	4920	5423	0	6995		1250	3329	4482	3580	4375		1923	0	0	4078	6581	6074	4459		385	424	702	575	0	446	1722	0
	6	16100682	16101122	441		113	0	156	121	276	0	194		95	217	57	55	122		1321	0	0	843	1171	437	657		230	346	166	209	472	243	324	0
	6	16100718	16101792	1075		88	4	93	99	261	0	202		78	108	42	113	61		1145	0	0	315	782	276	224		143	189	167	132	504	133	228	0
	6	16758347	16761606	3260		0	0	0	0	0	0	6		5	20	28	76	26		0	0	0	70	155	153	62		4	40	81	7	13	7	36	7
	6	17125270	17125459	190		0	0	0	504	0	0	14		0	0	0	51	0		174	0	0	1027	17	0	209		0	22	0	101	219	0	134	0
	6	17179152	17179971	820		0	0	0	0	0	0	0		0	12	6	0	0		67	0	0	182	16	20	33		0	0	0	0	0	0	0	0
	6	17288074	17288675	602		0	0	10	18	0	0	39		0	8	0	0	0		37	0	0	0	0	0	0		0	0	0	0	0	0	0	0
	6	17311164	17311479	316		0	13	178	135	218	93	172		67	16	48	0	49		1182	0	0	0	63	458	48		98	0	18	36	0	188	48	0
	6	17441768	17447783	6016		512	443	261	253	1232	0	677		7	26	27	22	13		4	0	0	150	42	306	43		4	31	0	7	14	42	44	53

## Sheet: Table S6
Number of Rna-seq hits for each satellite in all four tissues
	Chromosome	Sat. Start	Sat. End	Sat. Length	Hypodermis	Intestine	Neurons	Muscle		Addition
	1	222749	222854	106	1	1	54	3		59
	1	338561	341137	2577	305	29	190	86		610
	1	676497	676765	269	112	40	212	41		405
	1	687047	687860	814	1	9	59	6		75
	1	778056	778335	280	0	1	4	0		5
	1	780732	781012	281	1	0	8	0		9
	1	933478	934899	1422	10	269	936	64		1279
	1	961892	962564	673	31	1	52	0		84
	1	994259	994677	419	17	0	39	4		60
	1	1097742	1098271	530	48	36	25	92		201
	1	1278237	1279259	1023	5	25	92	4		126
	1	1362690	1362850	161	13	7	122	2		144
	1	1564845	1565136	292	122	14	186	24		346
	1	1593120	1594195	1076	136	99	602	565		1402
	1	1796469	1796919	451	82	152	126	123		483
	1	1807418	1807780	363	0	1	65	1		67
	1	1884484	1884939	456	1	7	65	9		82
	1	1949999	1950277	279	4	0	5	0		9
	1	1987299	1987635	337	2	13	86	10		111
	1	2524693	2524982	290	61	2	385	26		474
	1	2542918	2543982	1065	32	7	134	1		174
	1	2858185	2858357	173	8	4	35	18		65
	1	3114471	3114865	395	1	12	96	11		120
	1	3171655	3172409	755	110	29	95	8		242
	1	3424298	3424548	251	141	515	348	870		1874
	1	3485156	3487576	2421	73	27	179	17		296
	1	3602994	3603167	174	47	27	36	17		127
	1	3763157	3765957	2801	23	32	153	20		228
	1	3980324	3980429	106	45	49	353	65		512
	1	3980821	3981021	201	51	17	213	23		304
	1	3990050	3990699	650	5	0	27	5		37
	1	4118875	4120034	1160	8	10	9	0		27
	1	4280022	4281181	1160	4	1	7	0		12
	1	4281487	4294537	13051	110	125	1782	215		2232
	1	4540371	4544820	4450	281	317	333	352		1283
	1	4544868	4547696	2829	152	520	1380	223		2275
	1	4573284	4573803	520	141	155	329	197		822
	1	4574052	4574607	556	59	16	250	24		349
	1	5152583	5153888	1306	20	84	596	100		800
	1	5640355	5640950	596	54	71	238	67		430
	1	5975024	5975828	805	176	64	286	83		609
	1	5977228	5977451	224	58	8	24	11		101
	1	6647571	6647736	166	47	22	102	34		205
	1	6647885	6648325	441	72	50	222	68		412
	1	6771968	6773943	1976	102	68	1020	130		1320
	1	6854524	6854599	76	10	129	13	24		176
	1	7740676	7740751	76	19	3	27	22		71
	1	7740774	7741690	917	32	10	85	28		155
	1	7741780	7742262	483	3	1	72	16		92
	1	9636862	9637728	867	5	0	87	2		94
	1	10130602	10133102	2501	13	42	162	8		225
	1	10204129	10219199	15071	115	41	249	9		414
	1	10851626	10855375	3750	2	0	9	0		11
	1	11061949	11062380	432	40	5	1	4		50
	1	11186372	11187503	1132	5	6	129	6		146
	1	11190690	11191449	760	39	21	883	38		981
	1	11201002	11201638	637	82	44	428	46		600
	1	11349013	11350796	1784	0	1	5	0		6
	1	11357272	11357373	102	0	2	108	0		110
	1	11480157	11480277	121	109	51	382	59		601
	1	11480313	11481528	1216	105	41	414	66		626
	1	11829562	11829989	428	50	61	354	59		524
	1	12192426	12192752	327	95	83	670	70		918
	1	12258128	12258286	159	15	3	10	0		28
	1	12480947	12481197	251	28	12	28	7		75
	1	12910137	12910261	125	0	17	14	4		35
	1	13231021	13231669	649	39	18	657	35		749
	1	13453071	13453246	176	16	11	68	3		98
	1	13929375	13929595	221	3	4	20	7		34
	1	13935628	13936488	861	38	19	86	46		189
	1	14024312	14025229	918	1	1	234	50		286
	1	14033367	14034207	841	0	15	12	0		27
	1	14128159	14128469	311	5	26	71	28		130
	1	14257569	14258742	1174	0	1	76	4		81
	1	14329713	14330118	406	0	2	51	0		53
	1	14452267	14454642	2376	35	77	94	48		254
	1	14619236	14619481	246	5	1	0	14		20
	1	14686490	14687331	842	48	27	122	36		233
	1	14843491	14843700	210	3	8	0	18		29
	2	632493	632813	321	11	2	10	10		33
	2	633057	633477	421	31	15	137	31		214
	2	633567	633717	151	36	14	106	18		174
	2	694364	699056	4693	94	65	296	50		505
	2	694391	699449	5059	111	78	315	61		565
	2	851256	851616	361	40	545	141	214		940
	2	857683	857758	76	19	7	65	1		92
	2	1034465	1036445	1981	52	58	186	79		375
	2	1037817	1039287	1471	50	40	154	50		294
	2	1564655	1565350	696	7	17	173	15		212
	2	1793298	1793504	207	0	4	3	0		7
	2	1796656	1797032	377	12	13	474	15		514
	2	1858665	1858980	316	0	0	13	0		13
	2	1962052	1963013	962	96	1206	191	331		1824
	2	1968841	1969602	762	38	10	43	4		95
	2	1970474	1970784	311	81	637	140	174		1032
	2	1976612	1976897	286	38	10	37	4		89
	2	1977769	1979195	1427	98	1243	225	350		1916
	2	1985022	1985847	826	24	11	50	6		91
	2	2002012	2002087	76	20	7	75	1		103
	2	2002110	2002460	351	22	7	82	1		112
	2	2008283	2009461	1179	100	1148	162	346		1756
	2	2157814	2157944	131	54	136	23	1		214
	2	2273842	2274055	214	50	21	95	0		166
	2	2386288	2386363	76	15	6	53	4		78
	2	2529567	2530441	875	58	12	0	0		70
	2	2577037	2578087	1051	8	7	0	1		16
	2	2593754	2594002	249	83	738	136	218		1175
	2	2599830	2600053	224	12	13	18	4		47
	2	2599867	2600422	556	14	15	26	5		60
	2	2712830	2713528	699	165	74	501	64		804
	2	3111494	3112267	774	0	0	3	0		3
	2	3290648	3290783	136	10	232	1109	60		1411
	2	3937888	3938177	290	12	3	18	1		34
	2	3941820	3946547	4728	580	264	2917	153		3914
	2	3994649	3994788	140	8	5	22	1		36
	2	4054458	4054819	362	320	34	174	34		562
	2	4259952	4260552	601	8	89	278	53		428
	2	4260577	4261267	691	14	25	169	24		232
	2	4554394	4554914	521	107	80	602	195		984
	2	4555047	4555687	641	99	59	744	135		1037
	2	4569011	4569221	211	0	1	19	1		21
	2	4684299	4684389	91	3	2	0	2		7
	2	5073308	5077334	4027	19	127	710	35		891
	2	5097197	5097899	703	17	27	114	20		178
	2	5144313	5144565	253	32	22	55	7		116
	2	5144410	5146766	2357	52	137	524	53		766
	2	6073626	6077427	3802	0	3	32	0		35
	2	6082023	6082291	269	151	62	309	24		546
	2	6434384	6434544	161	9	3	2	2		16
	2	7379726	7379898	173	13	16	206	5		240
	2	8287652	8292933	5282	3098	2894	5114	1587		12693
	2	8975477	8977487	2011	347	213	86	6		652
	2	9404845	9405392	548	107	78	435	79		699
	2	9631891	9633131	1241	55	104	347	150		656
	2	9633206	9633906	701	45	27	183	28		283
	2	9633989	9634259	271	58	15	416	14		503
	2	9693772	9694139	368	0	21	621	3		645
	2	11423462	11423661	200	2	17	88	2		109
	2	12171287	12172252	966	0	2	21	0		23
	2	12649559	12650818	1260	43	65	296	81		485
	2	12749754	12749935	182	13	2	25	2		42
	2	12757828	12758945	1118	0	5	0	1		6
	2	12843822	12844875	1054	13	437	1830	147		2427
	2	12844903	12846136	1234	1	257	896	75		1229
	2	12951422	12951594	173	1	0	0	0		1
	2	12979640	12979790	151	0	5	56	0		61
	2	13037761	13037897	137	5	16	30	4		55
	2	13184130	13184277	148	0	28	118	10		156
	2	13243398	13244452	1055	21	5	2	4		32
	2	13334193	13334831	639	9	37	356	17		419
	2	13598247	13598526	280	10	10	11	10		41
	2	13598710	13599880	1171	20	85	179	96		380
	2	13737396	13737775	380	108	37	30	12		187
	2	13740296	13741317	1022	11	2	5	3		21
	2	13761268	13762971	1704	75	76	789	209		1149
	2	13831950	13832774	825	7	330	12	16		365
	2	13906504	13906669	166	0	5	59	10		74
	2	14192423	14193096	674	0	2	76	2		80
	2	14269513	14269895	383	23	6	44	0		73
	2	14273310	14273525	216	13	7	130	2		152
	2	14274983	14275913	931	67	12	89	4		172
	2	14323963	14331913	7951	25	94	336	174		629
	2	14333431	14337579	4149	29	73	306	47		455
	2	14337687	14339240	1554	27	396	1652	158		2233
	2	14993591	14993681	91	63	34	746	24		867
	2	14993697	14994076	380	171	73	2765	123		3132
	2	15000612	15000786	175	75	15	149	13		252
	2	15000726	15000995	270	53	17	48	23		141
	2	15186190	15187654	1465	8	3	96	15		122
	2	15188581	15189224	644	13	1	63	0		77
	2	15278603	15278843	241	74	89	1135	32		1330
	3	187630	188214	585	385	109	262	141		897
	3	334126	334653	528	107	88	1095	125		1415
	3	423133	423737	605	24	11	44	5		84
	3	424806	426326	1521	101	170	785	212		1268
	3	449837	453285	3449	1	5	243	9		258
	3	931109	931213	105	12	119	240	25		396
	3	931250	931684	435	13	309	603	47		972
	3	1017334	1020579	3246	26	3	89	0		118
	3	1148439	1149466	1028	4	3	34	0		41
	3	1260242	1261618	1377	36	126	228	71		461
	3	1299759	1303117	3359	2	358	1985	69		2414
	3	1805381	1807736	2356	582	510	9019	698		10809
	3	2077634	2082512	4879	0	5	49	3		57
	3	2110682	2111451	770	0	2	0	0		2
	3	2496715	2496983	269	65	26	151	19		261
	3	2497037	2501716	4680	20	265	1195	184		1664
	3	2501737	2501917	181	12	89	131	65		297
	3	2502140	2502620	481	58	17	186	12		273
	3	2977664	2978383	720	4	0	27	5		36
	3	3085487	3086399	913	7	13	141	17		178
	3	3334358	3337083	2726	0	422	1791	70		2283
	3	3446010	3446749	740	17	24	14	39		94
	3	3542667	3542838	172	100	6	122	2		230
	3	3740014	3740583	570	72	89	261	87		509
	3	3987076	3987676	601	2	5	23	9		39
	3	6185212	6186090	879	58	10	73	10		151
	3	6626010	6626226	217	1	1	47	0		49
	3	7444445	7448204	3760	75	760	2344	445		3624
	3	7448277	7452238	3962	444	208	4827	1013		6492
	3	7594698	7597267	2570	21	69	330	42		462
	3	7678163	7678429	267	83	6	71	10		170
	3	8335590	8336085	496	42	15	277	20		354
	3	8336113	8336287	175	63	53	188	50		354
	3	8344363	8344643	281	1066	455	1937	592		4050
	3	9940544	9940665	122	15	15	73	2		105
	3	10224644	10226007	1364	94	15	133	1		243
	3	10226211	10227863	1653	64	0	3	1		68
	3	10636973	10637342	370	0	6	4	1		11
	3	10678429	10678847	419	0	9	34	12		55
	3	10683224	10684272	1049	0	5	5	6		16
	3	10792337	10792694	358	56	33	62	13		164
	3	10796467	10796566	100	1	10	1	11		23
	3	11002899	11003053	155	3	0	102	0		105
	3	11004687	11006367	1681	0	3	10	0		13
	3	11242813	11243253	441	10	33	69	35		147
	3	11311767	11311976	210	14	1	3	8		26
	3	11546762	11547752	991	2	0	2	5		9
	3	11593439	11602256	8818	33	31	75	45		184
	3	12004285	12004750	466	5	8	12	4		29
	3	12005666	12006008	343	20	38	21	7		86
	3	12009165	12009381	217	17	12	33	2		64
	3	12017198	12017750	553	248	35	28	15		326
	3	12072321	12073804	1484	46	64	170	33		313
	3	12305325	12305929	605	83	27	20	17		147
	3	12581020	12581289	270	29	4	20	5		58
	3	12584489	12584865	377	7	6	129	1		143
	3	13074772	13086747	11976	106	218	985	248		1557
	3	13099929	13100574	646	52	13	42	18		125
	3	13243432	13245239	1808	67	21	158	8		254
	3	13750231	13751043	813	29	80	585	61		755
	4	281265	281745	481	58	48	253	66		425
	4	1345560	1345725	166	78	26	286	27		417
	4	1476030	1477123	1094	6	0	34	1		41
	4	1477245	1477418	174	19	4	17	5		45
	4	1477450	1477555	106	21	4	36	7		68
	4	1543828	1544203	376	20	4	100	16		140
	4	1654913	1655123	211	113	7	69	35		224
	4	2135958	2136208	251	25	9	121	5		160
	4	2244962	2245187	226	46	11	203	16		276
	4	2431055	2431771	717	0	1	12	0		13
	4	2573920	2576033	2114	6	5	6	0		17
	4	2675283	2676104	822	57	12	214	24		307
	4	2754821	2756571	1751	7	6	70	2		85
	4	2828548	2830536	1989	10	266	855	70		1201
	4	3052982	3053132	151	4	7	31	0		42
	4	3149092	3151000	1909	6	4	23	2		35
	4	3309618	3310597	980	2	1	23	0		26
	4	3366659	3367988	1330	12	8	85	8		113
	4	3652033	3652933	901	43	29	208	109		389
	4	3670737	3670797	61	78	23	232	39		372
	4	3671203	3671723	521	34	10	299	25		368
	4	4416113	4421995	5883	48	89	779	95		1011
	4	4792114	4792760	647	6	14	45	3		68
	4	4898047	4898612	566	44	12	95	17		168
	4	5299099	5299474	376	39	15	122	12		188
	4	5456641	5456776	136	9	1	46	5		61
	4	5465022	5467133	2112	8	3	21	3		35
	4	6009084	6009409	326	17	1	208	2		228
	4	6090427	6090577	151	7	73	31	3		114
	4	6210092	6210227	136	17	5	9	0		31
	4	6357804	6361081	3278	6	9	144	5		164
	4	6599056	6599139	84	0	2270	94	71		2435
	4	6921936	6922772	837	0	4	14	0		18
	4	8255934	8256202	269	55	13	150	15		233
	4	9066182	9067563	1382	84	74	439	97		694
	4	10262913	10263301	389	29	18	100	17		164
	4	10263336	10264889	1554	56	37	138	34		265
	4	10681773	10682153	381	48	11	48	6		113
	4	10943462	10944138	677	4	7	35	17		63
	4	10945693	10946234	542	1	14	95	6		116
	4	10985445	10985549	105	0	0	4	0		4
	4	11033628	11036077	2450	349	140	310	90		889
	4	11072392	11075919	3528	2	2	6	4		14
	4	12022575	12022894	320	85	33	303	78		499
	4	12023094	12025460	2367	96	101	1807	312		2316
	4	12155676	12156286	611	93	33	666	76		868
	4	12314464	12315037	574	1098	566	1945	154		3763
	4	12584972	12585067	96	1	23	3	34		61
	4	12638029	12638605	577	0	7	18	3		28
	4	12730503	12732683	2181	52	50	75	119		296
	4	12891406	12891917	512	0	9	58	0		67
	4	12931758	12932786	1029	19	23	30	18		90
	4	13115382	13116006	625	7	16	95	7		125
	4	13360500	13361979	1480	14	185	564	76		839
	4	13462457	13462800	344	19	5	18	10		52
	4	13462892	13463563	672	9	3	11	3		26
	4	13464499	13464709	211	37	11	73	14		135
	4	13668023	13668625	603	10	3	82	2		97
	4	13734177	13736953	2777	57	28	141	81		307
	4	13846283	13847033	751	15	4	62	4		85
	4	13847379	13847579	201	38	33	96	39		206
	4	13884400	13884820	421	49	15	241	32		337
	4	13922430	13922519	90	44	5	68	7		124
	4	13922549	13923902	1354	47	9	53	15		124
	4	13964027	13964143	117	21	80	157	35		293
	4	14205760	14206748	989	111	50	128	122		411
	4	14417231	14419021	1791	10	3	77	1		91
	4	14476813	14476978	166	55	14	149	13		231
	4	15059144	15059784	641	75	41	41	94		251
	4	15060108	15060798	691	8	13	83	28		132
	4	15166280	15166460	181	28	13	174	36		251
	4	15166547	15166687	141	51	25	157	47		280
	4	15166752	15167072	321	45	51	219	63		378
	4	15188409	15188529	121	49	21	170	32		272
	4	15188545	15190957	2413	61	25	402	44		532
	4	15319979	15320069	91	46	15	131	21		213
	4	15320096	15321040	945	72	34	332	52		490
	4	15374013	15374693	681	86	98	645	94		923
	4	15375074	15376143	1070	98	37	477	40		652
	4	15409425	15409737	313	242	98	179	43		562
	4	15765625	15765904	280	37	18	33	27		115
	4	15766277	15766397	121	57	6	122	33		218
	4	15766300	15766555	256	81	16	175	34		306
	4	15776137	15776526	390	37	20	115	14		186
	4	15784879	15785128	250	8	5	111	2		126
	4	15826645	15826960	316	65	31	507	27		630
	4	15826993	15827272	280	44	27	354	22		447
	4	15859222	15859379	158	4	0	3	0		7
	4	15895865	15896183	319	46	38	76	59		219
	4	15971109	15972271	1163	67	26	354	54		501
	4	15971205	15972491	1287	72	27	267	56		422
	4	16128108	16129641	1534	95	43	410	87		635
	4	16153344	16153449	106	42	29	266	45		382
	4	16223761	16224157	397	23	22	101	26		172
	4	16244112	16245385	1274	16	6	64	1		87
	4	16403739	16404089	351	5	9	24	1		39
	4	16408366	16409098	733	31	8	34	42		115
	4	16409693	16409938	246	9	2	14	2		27
	4	16458486	16458684	199	51	27	170	32		280
	4	16458853	16459033	181	38	13	110	12		173
	4	16491101	16491225	125	76	35	301	30		442
	4	16675606	16675766	161	16	1	11	5		33
	4	16675832	16676039	208	25	1	7	1		34
	4	16880641	16880761	121	37	16	182	16		251
	4	16910542	16910677	136	59	26	555	16		656
	4	16910719	16910928	210	74	51	460	70		655
	4	16910953	16911111	159	50	27	117	60		254
	4	16963408	16964890	1483	34	6	55	5		100
	4	17128248	17129128	881	3	1	30	0		34
	4	17492409	17493609	1201	2	3	96	2		103
	5	317369	318431	1063	23	29	266	42		360
	5	967850	968138	289	31	15	115	5		166
	5	1104557	1105016	460	8	103	260	24		395
	5	1239922	1240281	360	2	19	191	23		235
	5	1254384	1254459	76	8	7	57	4		76
	5	1254387	1257024	2638	67	51	321	94		533
	5	1254505	1257773	3269	67	55	324	98		544
	5	1273379	1274003	625	2	0	0	0		2
	5	1368467	1368669	203	45	14	252	7		318
	5	1385851	1386349	499	9	12	24	25		70
	5	1388994	1389344	351	73	16	60	26		175
	5	1940104	1940384	281	4	14	618	10		646
	5	2391673	2391869	197	1	1	0	0		2
	5	2499952	2500148	197	1	1	0	0		2
	5	2670563	2670782	220	3	4	21	18		46
	5	3056063	3056653	591	4	0	37	0		41
	5	3098854	3099539	686	0	0	9	2		11
	5	3520502	3520742	241	65	23	184	64		336
	5	3520923	3521917	995	82	45	468	97		692
	5	3621266	3621341	76	85	12	165	9		271
	5	3679665	3679834	170	0	0	10	9		19
	5	3702753	3703068	316	19	9	173	52		253
	5	4029541	4030122	582	16	68	118	7		209
	5	4050682	4051242	561	2	6	28	2		38
	5	4052517	4053360	844	3	2	9	1		15
	5	4053377	4053861	485	1	1	5	1		8
	5	4193678	4193984	307	112	17	54	27		210
	5	4244061	4247526	3466	0	0	27	0		27
	5	4333269	4336644	3376	2	225	442	134		803
	5	4685532	4685994	463	0	0	9	1		10
	5	4773346	4773621	276	5	1	117	0		123
	5	5005844	5006744	901	10	9	46	17		82
	5	5073280	5076759	3480	30	63	318	44		455
	5	5215493	5215916	424	4	10	2	4		20
	5	5283302	5285834	2533	93	160	1662	128		2043
	5	5415371	5416162	792	9	13	180	8		210
	5	5640056	5640116	61	12	3	31	4		50
	5	6071658	6071958	301	67	20	193	23		303
	5	6071995	6072240	246	45	33	123	86		287
	5	6072277	6072797	521	79	112	199	172		562
	5	6088840	6089240	401	56	50	103	54		263
	5	6091617	6091992	376	42	11	56	10		119
	5	6219658	6220602	945	20	5	95	4		124
	5	6296625	6296906	282	23	11	60	11		105
	5	6297848	6298284	437	75	42	376	43		536
	5	6299893	6299998	106	44	9	139	21		213
	5	6587809	6587899	91	48	16	170	26		260
	5	6937435	6937626	192	52	10	96	8		166
	5	6942140	6942965	826	44	21	76	32		173
	5	7115024	7115184	161	20	5	228	5		258
	5	7442929	7443089	161	19	6	312	12		349
	5	7720637	7720787	151	60	39	328	59		486
	5	7912986	7913626	641	64	62	770	52		948
	5	7913711	7913991	281	14	12	278	13		317
	5	7914059	7914224	166	48	14	185	17		264
	5	7915927	7916107	181	8	6	24	14		52
	5	7916137	7916840	704	14	26	476	21		537
	5	7916966	7925007	8042	59	348	8892	225		9524
	5	7988900	7991510	2611	6	15	56	0		77
	5	7993172	7993472	301	11	33	57	24		125
	5	8316057	8316570	514	116	44	474	105		739
	5	8714029	8714965	937	1	3	0	0		4
	5	8836966	8837173	208	9	27	79	23		138
	5	8879060	8879267	208	9	27	79	23		138
	5	9428459	9435308	6850	330	39	19	4		392
	5	9601934	9602249	316	66	48	461	70		645
	5	9602338	9603453	1116	63	68	1216	92		1439
	5	9603508	9604068	561	18	11	434	32		495
	5	10605694	10612481	6788	0	76	357	31		464
	5	13365913	13366445	533	48	13	43	6		110
	5	13440191	13440658	468	67	51	118	52		288
	5	14156207	14156297	91	116	33	671	75		895
	5	14204941	14205737	797	49	21	13	50		133
	5	14586076	14591096	5021	7	0	22	0		29
	5	14750559	14751884	1326	585	67	49	194		895
	5	14754513	14757536	3024	222	248	974	114		1558
	5	14766633	14767947	1315	8	20	89	17		134
	5	14768011	14769734	1724	18	162	601	50		831
	5	15168733	15168927	195	1	11	2	6		20
	5	15295547	15296333	787	52	27	337	77		493
	5	15320778	15321338	561	68	64	356	50		538
	5	15321484	15322280	797	95	59	669	36		859
	5	15525755	15526135	381	77	36	514	22		649
	5	16330598	16333224	2627	5	0	0	2		7
	5	16449792	16451728	1937	51	25	139	0		215
	5	16945467	16945572	106	0	2	0	0		2
	5	17384240	17394505	10266	0	1	3	0		4
	5	17412072	17412375	304	24	8	7	0		39
	5	18042826	18043263	438	21	12	205	19		257
	5	18314435	18314705	271	4	0	22	2		28
	5	18473949	18474108	160	0	0	17	0		17
	5	18584208	18585555	1348	0	17	22	0		39
	5	18636764	18637321	558	11	0	71	35		117
	5	18684513	18684741	229	0	3	3	0		6
	5	19052161	19052388	228	4	3	0	0		7
	5	19354949	19355211	263	7	6	63	4		80
	5	19420419	19420546	128	0	39	12	0		51
	5	19487887	19488024	138	0	4	2	0		6
	5	19498459	19499190	732	0	25	10	3		38
	5	19630875	19631274	400	56	40	12	34		142
	5	19755742	19756252	511	5	3	5	0		13
	6	109717	114226	4510	17	701	2624	146		3488
	6	142149	142814	666	3	3	13	1		20
	6	142874	143634	761	34	67	130	82		313
	6	161009	161190	182	99	35	78	26		238
	6	161586	161691	106	57	31	73	23		184
	6	311553	312211	659	39	12	98	17		166
	6	443181	444059	879	19	17	217	13		266
	6	863878	863962	85	8	0	0	0		8
	6	943488	943966	479	26	4	37	20		87
	6	954503	954587	85	63	1	21	12		97
	6	954523	954714	192	66	3	81	12		162
	6	1022677	1022779	103	9	3	14	10		36
	6	1062534	1062618	85	5	18	295	42		360
	6	1292997	1293291	295	0	0	78	1		79
	6	1375049	1375406	358	50	23	44	20		137
	6	1375505	1376170	666	29	5	50	8		92
	6	1376205	1376549	345	51	7	93	8		159
	6	1376606	1376746	141	73	18	184	23		298
	6	1636150	1638568	2419	32	42	133	137		344
	6	1644418	1644678	261	63	37	49	100		249
	6	1752278	1755168	2891	22	182	893	113		1210
	6	2002759	2003439	681	44	41	107	41		233
	6	2055472	2055647	176	2	1	25	0		28
	6	2056950	2057275	326	56	30	110	11		207
	6	2057847	2058368	522	36	18	142	36		232
	6	2057868	2059356	1489	100	43	188	56		387
	6	2379254	2380684	1431	34	1	0	0		35
	6	2991583	2991919	337	3	5	31	1		40
	6	3007216	3008016	801	54	14	108	9		185
	6	3075483	3075588	106	46	3	10	7		66
	6	3693989	3694090	102	289	28	45	59		421
	6	3713912	3714032	121	0	2	1	8		11
	6	3924546	3924685	140	0	1	0	4		5
	6	4026010	4030548	4539	3	49	164	19		235
	6	4030571	4031446	876	3	6	39	1		49
	6	4285394	4285533	140	2	1	0	0		3
	6	5045129	5051107	5979	4	10	37	0		51
	6	5045783	5053744	7962	4	12	37	0		53
	6	5227815	5227935	121	2	1	1	3		7
	6	5229858	5230323	466	14	2	18	10		44
	6	5542238	5542420	183	21	18	134	7		180
	6	5913335	5915857	2523	161	12	228	15		416
	6	6826365	6830125	3761	36	30	164	26		256
	6	7081038	7081216	179	0	0	1	0		1
	6	7351473	7361391	9919	13	26	73	47		159
	6	9007668	9008148	481	105	46	451	92		694
	6	9008356	9008996	641	88	29	412	62		591
	6	9605306	9607639	2334	204	71	1692	122		2089
	6	9607653	9607728	76	16	2	69	0		87
	6	10360970	10361186	217	16	232	859	88		1195
	6	10361494	10369166	7673	19	295	1097	147		1558
	6	11260441	11260545	105	2	1	15	18		36
	6	11442777	11443790	1014	123	92	216	180		611
	6	11688529	11688958	430	0	4	0	0		4
	6	11785744	11787512	1769	17	160	272	299		748
	6	11787527	11789550	2024	8	62	77	77		224
	6	11789572	11789748	177	5	26	1	20		52
	6	11886530	11888254	1725	7	51	459	53		570
	6	11888285	11889641	1357	7	16	94	8		125
	6	12276123	12276239	117	8	0	7	1		16
	6	12276852	12278772	1921	6	125	180	5		316
	6	12521171	12522034	864	75	45	631	250		1001
	6	12578040	12578842	803	3	30	105	29		167
	6	12606642	12606920	279	81	9	37	29		156
	6	12607668	12607975	308	39	8	35	44		126
	6	13242451	13244463	2013	0	1	190	0		191
	6	13560726	13560906	181	19	7	153	8		187
	6	13684248	13684998	751	0	1	21	7		29
	6	13795118	13795677	560	116	114	614	150		994
	6	13795780	13795990	211	60	38	283	39		420
	6	14154417	14154672	256	2	0	53	4		59
	6	14384735	14389919	5185	11	32	630	13		686
	6	14638909	14639063	155	43	0	155	6		204
	6	14723633	14724049	417	70	52	1035	139		1296
	6	14723638	14724190	553	78	52	1017	148		1295
	6	14908166	14909416	1251	17	81	580	32		710
	6	14937379	14937623	245	21	2	4	12		39
	6	15635133	15635373	241	17	11	60	10		98
	6	15635446	15635796	351	20	6	58	6		90
	6	15635841	15636081	241	29	5	93	6		133
	6	15687867	15688727	861	0	9	1	10		20
	6	15806999	15807439	441	34	8	2	3		47
	6	15807460	15811152	3693	671	456	800	94		2021
	6	15811201	15811280	80	462	293	518	67		1340
	6	16100682	16101122	441	83	51	474	138		746
	6	16100718	16101792	1075	185	90	630	225		1130
	6	16758347	16761606	3260	8	107	418	114		647
	6	17125270	17125459	190	10	2	81	12		105
	6	17179152	17179971	820	0	3	71	0		74
	6	17288074	17288675	602	11	1	2	0		14
	6	17311164	17311479	316	49	12	81	19		161
	6	17441768	17447783	6016	4707	118	918	151		5894
										247634
					34618	34995	152097	25924	247634

## Sheet: Table S8
RPKM values for each satellite in all four tissues										Average value
	Chromosome	Sat. Start	Sat. End	Sat. Length	Hypodermis	Intestine	Neurons	Muscle		Hypodermis	Intestine	Neurons	Muscle
	1	222749	222854	106	0.01	0.01	0.37	0.02		0.1	0.15	0.37	0.07
	1	338561	341137	2577	0.09	0.01	0.05	0.03
	1	676497	676765	269	0.31	0.14	0.58	0.12
	1	687047	687860	814	0.00	0.01	0.05	0.01
	1	778056	778335	280	0.00	0.00	0.01	0.00
	1	780732	781012	281	0.00	0.00	0.02	0.00
	1	933478	934899	1422	0.01	0.18	0.48	0.04
	1	961892	962564	673	0.03	0.00	0.06	0.00
	1	994259	994677	419	0.03	0.00	0.07	0.01
	1	1097742	1098271	530	0.07	0.06	0.03	0.14
	1	1278237	1279259	1023	0.00	0.02	0.07	0.00
	1	1362690	1362850	161	0.06	0.04	0.55	0.01
	1	1564845	1565136	292	0.31	0.05	0.47	0.07
	1	1593120	1594195	1076	0.09	0.09	0.41	0.42
	1	1796469	1796919	451	0.14	0.32	0.20	0.22
	1	1807418	1807780	363	0.00	0.00	0.13	0.00
	1	1884484	1884939	456	0.00	0.01	0.10	0.02
	1	1949999	1950277	279	0.01	0.00	0.01	0.00
	1	1987299	1987635	337	0.00	0.04	0.19	0.02
	1	2524693	2524982	290	0.16	0.01	0.97	0.07
	1	2542918	2543982	1065	0.02	0.01	0.09	0.00
	1	2858185	2858357	173	0.03	0.02	0.15	0.08
	1	3114471	3114865	395	0.00	0.03	0.18	0.02
	1	3171655	3172409	755	0.11	0.04	0.09	0.01
	1	3424298	3424548	251	0.42	1.95	1.01	2.76
	1	3485156	3487576	2421	0.02	0.01	0.05	0.01
	1	3602994	3603167	174	0.20	0.15	0.15	0.08
	1	3763157	3765957	2801	0.01	0.01	0.04	0.01
	1	3980324	3980429	106	0.32	0.44	2.44	0.49
	1	3980821	3981021	201	0.19	0.08	0.78	0.09
	1	3990050	3990699	650	0.01	0.00	0.03	0.01
	1	4118875	4120034	1160	0.01	0.01	0.01	0.00
	1	4280022	4281181	1160	0.00	0.00	0.00	0.00
	1	4281487	4294537	13051	0.01	0.01	0.10	0.01
	1	4540371	4544820	4450	0.05	0.07	0.05	0.06
	1	4544868	4547696	2829	0.04	0.17	0.36	0.06
	1	4573284	4573803	520	0.20	0.28	0.46	0.30
	1	4574052	4574607	556	0.08	0.03	0.33	0.03
	1	5152583	5153888	1306	0.01	0.06	0.33	0.06
	1	5640355	5640950	596	0.07	0.11	0.29	0.09
	1	5975024	5975828	805	0.16	0.08	0.26	0.08
	1	5977228	5977451	224	0.19	0.03	0.08	0.04
	1	6647571	6647736	166	0.21	0.13	0.45	0.16
	1	6647885	6648325	441	0.12	0.11	0.37	0.12
	1	6771968	6773943	1976	0.04	0.03	0.38	0.05
	1	6854524	6854599	76	0.10	1.61	0.13	0.25
	1	7740676	7740751	76	0.19	0.04	0.26	0.23
	1	7740774	7741690	917	0.03	0.01	0.07	0.02
	1	7741780	7742262	483	0.00	0.00	0.11	0.03
	1	9636862	9637728	867	0.00	0.00	0.07	0.00
	1	10130602	10133102	2501	0.00	0.02	0.05	0.00
	1	10204129	10219199	15071	0.01	0.00	0.01	0.00
	1	10851626	10855375	3750	0.00	0.00	0.00	0.00
	1	11061949	11062380	432	0.07	0.01	0.00	0.01
	1	11186372	11187503	1132	0.00	0.01	0.08	0.00
	1	11190690	11191449	760	0.04	0.03	0.85	0.04
	1	11201002	11201638	637	0.10	0.07	0.49	0.06
	1	11349013	11350796	1784	0.00	0.00	0.00	0.00
	1	11357272	11357373	102	0.00	0.02	0.78	0.00
	1	11480157	11480277	121	0.68	0.40	2.31	0.39
	1	11480313	11481528	1216	0.06	0.03	0.25	0.04
	1	11829562	11829989	428	0.09	0.14	0.61	0.11
	1	12192426	12192752	327	0.22	0.24	1.50	0.17
	1	12258128	12258286	159	0.07	0.02	0.05	0.00
	1	12480947	12481197	251	0.08	0.05	0.08	0.02
	1	12910137	12910261	125	0.00	0.13	0.08	0.03
	1	13231021	13231669	649	0.05	0.03	0.74	0.04
	1	13453071	13453246	176	0.07	0.06	0.28	0.01
	1	13929375	13929595	221	0.01	0.02	0.07	0.03
	1	13935628	13936488	861	0.03	0.02	0.07	0.04
	1	14024312	14025229	918	0.00	0.00	0.19	0.04
	1	14033367	14034207	841	0.00	0.02	0.01	0.00
	1	14128159	14128469	311	0.01	0.08	0.17	0.07
	1	14257569	14258742	1174	0.00	0.00	0.05	0.00
	1	14329713	14330118	406	0.00	0.00	0.09	0.00
	1	14452267	14454642	2376	0.01	0.03	0.03	0.02
	1	14619236	14619481	246	0.02	0.00	0.00	0.05
	1	14686490	14687331	842	0.04	0.03	0.11	0.03
	1	14843491	14843700	210	0.01	0.04	0.00	0.07
	2	632493	632813	321	0.03	0.01	0.02	0.02
	2	633057	633477	421	0.06	0.03	0.24	0.06
	2	633567	633717	151	0.18	0.09	0.51	0.09
	2	694364	699056	4693	0.02	0.01	0.05	0.01
	2	694391	699449	5059	0.02	0.01	0.05	0.01
	2	851256	851616	361	0.08	1.43	0.29	0.47
	2	857683	857758	76	0.19	0.09	0.63	0.01
	2	1034465	1036445	1981	0.02	0.03	0.07	0.03
	2	1037817	1039287	1471	0.03	0.03	0.08	0.03
	2	1564655	1565350	696	0.01	0.02	0.18	0.02
	2	1793298	1793504	207	0.00	0.02	0.01	0.00
	2	1796656	1797032	377	0.02	0.03	0.92	0.03
	2	1858665	1858980	316	0.00	0.00	0.03	0.00
	2	1962052	1963013	962	0.07	1.19	0.15	0.27
	2	1968841	1969602	762	0.04	0.01	0.04	0.00
	2	1970474	1970784	311	0.20	1.94	0.33	0.45
	2	1976612	1976897	286	0.10	0.03	0.09	0.01
	2	1977769	1979195	1427	0.05	0.83	0.12	0.20
	2	1985022	1985847	826	0.02	0.01	0.04	0.01
	2	2002012	2002087	76	0.20	0.09	0.72	0.01
	2	2002110	2002460	351	0.05	0.02	0.17	0.00
	2	2008283	2009461	1179	0.06	0.92	0.10	0.23
	2	2157814	2157944	131	0.31	0.98	0.13	0.01
	2	2273842	2274055	214	0.18	0.09	0.32	0.00
	2	2386288	2386363	76	0.15	0.07	0.51	0.04
	2	2529567	2530441	875	0.05	0.01	0.00	0.00
	2	2577037	2578087	1051	0.01	0.01	0.00	0.00
	2	2593754	2594002	249	0.25	2.81	0.40	0.70
	2	2599830	2600053	224	0.04	0.06	0.06	0.01
	2	2599867	2600422	556	0.02	0.03	0.03	0.01
	2	2712830	2713528	699	0.18	0.10	0.52	0.07
	2	3111494	3112267	774	0.00	0.00	0.00	0.00
	2	3290648	3290783	136	0.06	1.62	5.97	0.35
	2	3937888	3938177	290	0.03	0.01	0.05	0.00
	2	3941820	3946547	4728	0.09	0.05	0.45	0.03
	2	3994649	3994788	140	0.04	0.03	0.12	0.01
	2	4054458	4054819	362	0.66	0.09	0.35	0.07
	2	4259952	4260552	601	0.01	0.14	0.34	0.07
	2	4260577	4261267	691	0.02	0.03	0.18	0.03
	2	4554394	4554914	521	0.15	0.15	0.85	0.30
	2	4555047	4555687	641	0.12	0.09	0.85	0.17
	2	4569011	4569221	211	0.00	0.00	0.07	0.00
	2	4684299	4684389	91	0.02	0.02	0.00	0.02
	2	5073308	5077334	4027	0.00	0.03	0.13	0.01
	2	5097197	5097899	703	0.02	0.04	0.12	0.02
	2	5144313	5144565	253	0.09	0.08	0.16	0.02
	2	5144410	5146766	2357	0.02	0.06	0.16	0.02
	2	6073626	6077427	3802	0.00	0.00	0.01	0.00
	2	6082023	6082291	269	0.42	0.22	0.84	0.07
	2	6434384	6434544	161	0.04	0.02	0.01	0.01
	2	7379726	7379898	173	0.06	0.09	0.87	0.02
	2	8287652	8292933	5282	0.44	0.52	0.71	0.24
	2	8975477	8977487	2011	0.13	0.10	0.03	0.00
	2	9404845	9405392	548	0.15	0.14	0.58	0.11
	2	9631891	9633131	1241	0.03	0.08	0.20	0.10
	2	9633206	9633906	701	0.05	0.04	0.19	0.03
	2	9633989	9634259	271	0.16	0.05	1.12	0.04
	2	9693772	9694139	368	0.00	0.05	1.24	0.01
	2	11423462	11423661	200	0.01	0.08	0.32	0.01
	2	12171287	12172252	966	0.00	0.00	0.02	0.00
	2	12649559	12650818	1260	0.03	0.05	0.17	0.05
	2	12749754	12749935	182	0.05	0.01	0.10	0.01
	2	12757828	12758945	1118	0.00	0.00	0.00	0.00
	2	12843822	12844875	1054	0.01	0.39	1.27	0.11
	2	12844903	12846136	1234	0.00	0.20	0.53	0.05
	2	12951422	12951594	173	0.00	0.00	0.00	0.00
	2	12979640	12979790	151	0.00	0.03	0.27	0.00
	2	13037761	13037897	137	0.03	0.11	0.16	0.02
	2	13184130	13184277	148	0.00	0.18	0.58	0.05
	2	13243398	13244452	1055	0.01	0.00	0.00	0.00
	2	13334193	13334831	639	0.01	0.05	0.41	0.02
	2	13598247	13598526	280	0.03	0.03	0.03	0.03
	2	13598710	13599880	1171	0.01	0.07	0.11	0.07
	2	13737396	13737775	380	0.21	0.09	0.06	0.03
	2	13740296	13741317	1022	0.01	0.00	0.00	0.00
	2	13761268	13762971	1704	0.03	0.04	0.34	0.10
	2	13831950	13832774	825	0.01	0.38	0.01	0.02
	2	13906504	13906669	166	0.00	0.03	0.26	0.05
	2	14192423	14193096	674	0.00	0.00	0.08	0.00
	2	14269513	14269895	383	0.05	0.01	0.08	0.00
	2	14273310	14273525	216	0.05	0.03	0.44	0.01
	2	14274983	14275913	931	0.05	0.01	0.07	0.00
	2	14323963	14331913	7951	0.00	0.01	0.03	0.02
	2	14333431	14337579	4149	0.01	0.02	0.05	0.01
	2	14337687	14339240	1554	0.01	0.24	0.78	0.08
	2	14993591	14993681	91	0.52	0.35	6.00	0.21
	2	14993697	14994076	380	0.34	0.18	5.33	0.26
	2	15000612	15000786	175	0.32	0.08	0.62	0.06
	2	15000726	15000995	270	0.15	0.06	0.13	0.07
	2	15186190	15187654	1465	0.00	0.00	0.05	0.01
	2	15188581	15189224	644	0.02	0.00	0.07	0.00
	2	15278603	15278843	241	0.23	0.35	3.45	0.11
	3	187630	188214	585	0.49	0.18	0.33	0.19
	3	334126	334653	528	0.15	0.16	1.52	0.19
	3	423133	423737	605	0.03	0.02	0.05	0.01
	3	424806	426326	1521	0.05	0.11	0.38	0.11
	3	449837	453285	3449	0.00	0.00	0.05	0.00
	3	931109	931213	105	0.09	1.08	1.67	0.19
	3	931250	931684	435	0.02	0.67	1.01	0.09
	3	1017334	1020579	3246	0.01	0.00	0.02	0.00
	3	1148439	1149466	1028	0.00	0.00	0.02	0.00
	3	1260242	1261618	1377	0.02	0.09	0.12	0.04
	3	1299759	1303117	3359	0.00	0.10	0.43	0.02
	3	1805381	1807736	2356	0.19	0.21	2.80	0.24
	3	2077634	2082512	4879	0.00	0.00	0.01	0.00
	3	2110682	2111451	770	0.00	0.00	0.00	0.00
	3	2496715	2496983	269	0.18	0.09	0.41	0.06
	3	2497037	2501716	4680	0.00	0.05	0.19	0.03
	3	2501737	2501917	181	0.05	0.47	0.53	0.29
	3	2502140	2502620	481	0.09	0.03	0.28	0.02
	3	2977664	2978383	720	0.00	0.00	0.03	0.01
	3	3085487	3086399	913	0.01	0.01	0.11	0.01
	3	3334358	3337083	2726	0.00	0.15	0.48	0.02
	3	3446010	3446749	740	0.02	0.03	0.01	0.04
	3	3542667	3542838	172	0.44	0.03	0.52	0.01
	3	3740014	3740583	570	0.09	0.15	0.34	0.12
	3	3987076	3987676	601	0.00	0.01	0.03	0.01
	3	6185212	6186090	879	0.05	0.01	0.06	0.01
	3	6626010	6626226	217	0.00	0.00	0.16	0.00
	3	7444445	7448204	3760	0.01	0.19	0.46	0.09
	3	7448277	7452238	3962	0.08	0.05	0.89	0.20
	3	7594698	7597267	2570	0.01	0.03	0.09	0.01
	3	7678163	7678429	267	0.23	0.02	0.19	0.03
	3	8335590	8336085	496	0.06	0.03	0.41	0.03
	3	8336113	8336287	175	0.27	0.29	0.79	0.23
	3	8344363	8344643	281	2.84	1.54	5.05	1.68
	3	9940544	9940665	122	0.09	0.12	0.44	0.01
	3	10224644	10226007	1364	0.05	0.01	0.07	0.00
	3	10226211	10227863	1653	0.03	0.00	0.00	0.00
	3	10636973	10637342	370	0.00	0.02	0.01	0.00
	3	10678429	10678847	419	0.00	0.02	0.06	0.02
	3	10683224	10684272	1049	0.00	0.00	0.00	0.00
	3	10792337	10792694	358	0.12	0.09	0.13	0.03
	3	10796467	10796566	100	0.01	0.09	0.01	0.09
	3	11002899	11003053	155	0.01	0.00	0.48	0.00
	3	11004687	11006367	1681	0.00	0.00	0.00	0.00
	3	11242813	11243253	441	0.02	0.07	0.11	0.06
	3	11311767	11311976	210	0.05	0.00	0.01	0.03
	3	11546762	11547752	991	0.00	0.00	0.00	0.00
	3	11593439	11602256	8818	0.00	0.00	0.01	0.00
	3	12004285	12004750	466	0.01	0.02	0.02	0.01
	3	12005666	12006008	343	0.04	0.11	0.04	0.02
	3	12009165	12009381	217	0.06	0.05	0.11	0.01
	3	12017198	12017750	553	0.34	0.06	0.04	0.02
	3	12072321	12073804	1484	0.02	0.04	0.08	0.02
	3	12305325	12305929	605	0.10	0.04	0.02	0.02
	3	12581020	12581289	270	0.08	0.01	0.05	0.01
	3	12584489	12584865	377	0.01	0.02	0.25	0.00
	3	13074772	13086747	11976	0.01	0.02	0.06	0.02
	3	13099929	13100574	646	0.06	0.02	0.05	0.02
	3	13243432	13245239	1808	0.03	0.01	0.06	0.00
	3	13750231	13751043	813	0.03	0.09	0.53	0.06
	4	281265	281745	481	0.09	0.09	0.39	0.11
	4	1345560	1345725	166	0.35	0.15	1.26	0.13
	4	1476030	1477123	1094	0.00	0.00	0.02	0.00
	4	1477245	1477418	174	0.08	0.02	0.07	0.02
	4	1477450	1477555	106	0.15	0.04	0.25	0.05
	4	1543828	1544203	376	0.04	0.01	0.19	0.03
	4	1654913	1655123	211	0.40	0.03	0.24	0.13
	4	2135958	2136208	251	0.07	0.03	0.35	0.02
	4	2244962	2245187	226	0.15	0.05	0.66	0.06
	4	2431055	2431771	717	0.00	0.00	0.01	0.00
	4	2573920	2576033	2114	0.00	0.00	0.00	0.00
	4	2675283	2676104	822	0.05	0.01	0.19	0.02
	4	2754821	2756571	1751	0.00	0.00	0.03	0.00
	4	2828548	2830536	1989	0.00	0.13	0.31	0.03
	4	3052982	3053132	151	0.02	0.04	0.15	0.00
	4	3149092	3151000	1909	0.00	0.00	0.01	0.00
	4	3309618	3310597	980	0.00	0.00	0.02	0.00
	4	3366659	3367988	1330	0.01	0.01	0.05	0.00
	4	3652033	3652933	901	0.04	0.03	0.17	0.10
	4	3670737	3670797	61	0.96	0.36	2.78	0.51
	4	3671203	3671723	521	0.05	0.02	0.42	0.04
	4	4416113	4421995	5883	0.01	0.01	0.10	0.01
	4	4792114	4792760	647	0.01	0.02	0.05	0.00
	4	4898047	4898612	566	0.06	0.02	0.12	0.02
	4	5299099	5299474	376	0.08	0.04	0.24	0.03
	4	5456641	5456776	136	0.05	0.01	0.25	0.03
	4	5465022	5467133	2112	0.00	0.00	0.01	0.00
	4	6009084	6009409	326	0.04	0.00	0.47	0.00
	4	6090427	6090577	151	0.03	0.46	0.15	0.02
	4	6210092	6210227	136	0.09	0.03	0.05	0.00
	4	6357804	6361081	3278	0.00	0.00	0.03	0.00
	4	6599056	6599139	84	0.00	25.64	0.82	0.67
	4	6921936	6922772	837	0.00	0.00	0.01	0.00
	4	8255934	8256202	269	0.15	0.05	0.41	0.04
	4	9066182	9067563	1382	0.05	0.05	0.23	0.06
	4	10262913	10263301	389	0.06	0.04	0.19	0.03
	4	10263336	10264889	1554	0.03	0.02	0.07	0.02
	4	10681773	10682153	381	0.09	0.03	0.09	0.01
	4	10943462	10944138	677	0.00	0.01	0.04	0.02
	4	10945693	10946234	542	0.00	0.02	0.13	0.01
	4	10985445	10985549	105	0.00	0.00	0.03	0.00
	4	11033628	11036077	2450	0.11	0.05	0.09	0.03
	4	11072392	11075919	3528	0.00	0.00	0.00	0.00
	4	12022575	12022894	320	0.20	0.10	0.69	0.19
	4	12023094	12025460	2367	0.03	0.04	0.56	0.10
	4	12155676	12156286	611	0.11	0.05	0.80	0.10
	4	12314464	12315037	574	1.43	0.94	2.48	0.21
	4	12584972	12585067	96	0.01	0.23	0.02	0.28
	4	12638029	12638605	577	0.00	0.01	0.02	0.00
	4	12730503	12732683	2181	0.02	0.02	0.03	0.04
	4	12891406	12891917	512	0.00	0.02	0.08	0.00
	4	12931758	12932786	1029	0.01	0.02	0.02	0.01
	4	13115382	13116006	625	0.01	0.02	0.11	0.01
	4	13360500	13361979	1480	0.01	0.12	0.28	0.04
	4	13462457	13462800	344	0.04	0.01	0.04	0.02
	4	13462892	13463563	672	0.01	0.00	0.01	0.00
	4	13464499	13464709	211	0.13	0.05	0.25	0.05
	4	13668023	13668625	603	0.01	0.00	0.10	0.00
	4	13734177	13736953	2777	0.02	0.01	0.04	0.02
	4	13846283	13847033	751	0.01	0.01	0.06	0.00
	4	13847379	13847579	201	0.14	0.16	0.35	0.15
	4	13884400	13884820	421	0.09	0.03	0.42	0.06
	4	13922430	13922519	90	0.37	0.05	0.55	0.06
	4	13922549	13923902	1354	0.03	0.01	0.03	0.01
	4	13964027	13964143	117	0.13	0.65	0.98	0.24
	4	14205760	14206748	989	0.08	0.05	0.09	0.10
	4	14417231	14419021	1791	0.00	0.00	0.03	0.00
	4	14476813	14476978	166	0.25	0.08	0.66	0.06
	4	15059144	15059784	641	0.09	0.06	0.05	0.12
	4	15060108	15060798	691	0.01	0.02	0.09	0.03
	4	15166280	15166460	181	0.12	0.07	0.70	0.16
	4	15166547	15166687	141	0.27	0.17	0.82	0.27
	4	15166752	15167072	321	0.11	0.15	0.50	0.16
	4	15188409	15188529	121	0.30	0.16	1.03	0.21
	4	15188545	15190957	2413	0.02	0.01	0.12	0.01
	4	15319979	15320069	91	0.38	0.16	1.05	0.18
	4	15320096	15321040	945	0.06	0.03	0.26	0.04
	4	15374013	15374693	681	0.09	0.14	0.69	0.11
	4	15375074	15376143	1070	0.07	0.03	0.33	0.03
	4	15409425	15409737	313	0.58	0.30	0.42	0.11
	4	15765625	15765904	280	0.10	0.06	0.09	0.08
	4	15766277	15766397	121	0.35	0.05	0.74	0.22
	4	15766300	15766555	256	0.24	0.06	0.50	0.11
	4	15776137	15776526	390	0.07	0.05	0.22	0.03
	4	15784879	15785128	250	0.02	0.02	0.33	0.01
	4	15826645	15826960	316	0.15	0.09	1.17	0.07
	4	15826993	15827272	280	0.12	0.09	0.93	0.06
	4	15859222	15859379	158	0.02	0.00	0.01	0.00
	4	15895865	15896183	319	0.11	0.11	0.17	0.15
	4	15971109	15972271	1163	0.04	0.02	0.22	0.04
	4	15971205	15972491	1287	0.04	0.02	0.15	0.03
	4	16128108	16129641	1534	0.05	0.03	0.20	0.05
	4	16153344	16153449	106	0.30	0.26	1.84	0.34
	4	16223761	16224157	397	0.04	0.05	0.19	0.05
	4	16244112	16245385	1274	0.01	0.00	0.04	0.00
	4	16403739	16404089	351	0.01	0.02	0.05	0.00
	4	16408366	16409098	733	0.03	0.01	0.03	0.05
	4	16409693	16409938	246	0.03	0.01	0.04	0.01
	4	16458486	16458684	199	0.19	0.13	0.63	0.13
	4	16458853	16459033	181	0.16	0.07	0.44	0.05
	4	16491101	16491225	125	0.46	0.27	1.76	0.19
	4	16675606	16675766	161	0.07	0.01	0.05	0.02
	4	16675832	16676039	208	0.09	0.00	0.02	0.00
	4	16880641	16880761	121	0.23	0.13	1.10	0.11
	4	16910542	16910677	136	0.33	0.18	2.99	0.09
	4	16910719	16910928	210	0.26	0.23	1.60	0.27
	4	16910953	16911111	159	0.24	0.16	0.54	0.30
	4	16963408	16964890	1483	0.02	0.00	0.03	0.00
	4	17128248	17129128	881	0.00	0.00	0.02	0.00
	4	17492409	17493609	1201	0.00	0.00	0.06	0.00
	5	317369	318431	1063	0.02	0.03	0.18	0.03
	5	967850	968138	289	0.08	0.05	0.29	0.01
	5	1104557	1105016	460	0.01	0.21	0.41	0.04
	5	1239922	1240281	360	0.00	0.05	0.39	0.05
	5	1254384	1254459	76	0.08	0.09	0.55	0.04
	5	1254387	1257024	2638	0.02	0.02	0.09	0.03
	5	1254505	1257773	3269	0.02	0.02	0.07	0.02
	5	1273379	1274003	625	0.00	0.00	0.00	0.00
	5	1368467	1368669	203	0.17	0.07	0.91	0.03
	5	1385851	1386349	499	0.01	0.02	0.04	0.04
	5	1388994	1389344	351	0.16	0.04	0.13	0.06
	5	1940104	1940384	281	0.01	0.05	1.61	0.03
	5	2391673	2391869	197	0.00	0.00	0.00	0.00
	5	2499952	2500148	197	0.00	0.00	0.00	0.00
	5	2670563	2670782	220	0.01	0.02	0.07	0.07
	5	3056063	3056653	591	0.01	0.00	0.05	0.00
	5	3098854	3099539	686	0.00	0.00	0.01	0.00
	5	3520502	3520742	241	0.20	0.09	0.56	0.21
	5	3520923	3521917	995	0.06	0.04	0.34	0.08
	5	3621266	3621341	76	0.84	0.15	1.59	0.09
	5	3679665	3679834	170	0.00	0.00	0.04	0.04
	5	3702753	3703068	316	0.05	0.03	0.40	0.13
	5	4029541	4030122	582	0.02	0.11	0.15	0.01
	5	4050682	4051242	561	0.00	0.01	0.04	0.00
	5	4052517	4053360	844	0.00	0.00	0.01	0.00
	5	4053377	4053861	485	0.00	0.00	0.01	0.00
	5	4193678	4193984	307	0.27	0.05	0.13	0.07
	5	4244061	4247526	3466	0.00	0.00	0.01	0.00
	5	4333269	4336644	3376	0.00	0.06	0.10	0.03
	5	4685532	4685994	463	0.00	0.00	0.01	0.00
	5	4773346	4773621	276	0.01	0.00	0.31	0.00
	5	5005844	5006744	901	0.01	0.01	0.04	0.02
	5	5073280	5076759	3480	0.01	0.02	0.07	0.01
	5	5215493	5215916	424	0.01	0.02	0.00	0.01
	5	5283302	5285834	2533	0.03	0.06	0.48	0.04
	5	5415371	5416162	792	0.01	0.02	0.17	0.01
	5	5640056	5640116	61	0.15	0.05	0.37	0.05
	5	6071658	6071958	301	0.17	0.06	0.47	0.06
	5	6071995	6072240	246	0.14	0.13	0.37	0.28
	5	6072277	6072797	521	0.11	0.20	0.28	0.26
	5	6088840	6089240	401	0.10	0.12	0.19	0.11
	5	6091617	6091992	376	0.08	0.03	0.11	0.02
	5	6219658	6220602	945	0.02	0.01	0.07	0.00
	5	6296625	6296906	282	0.06	0.04	0.16	0.03
	5	6297848	6298284	437	0.13	0.09	0.63	0.08
	5	6299893	6299998	106	0.31	0.08	0.96	0.16
	5	6587809	6587899	91	0.40	0.17	1.37	0.23
	5	6937435	6937626	192	0.20	0.05	0.37	0.03
	5	6942140	6942965	826	0.04	0.02	0.07	0.03
	5	7115024	7115184	161	0.09	0.03	1.04	0.02
	5	7442929	7443089	161	0.09	0.04	1.42	0.06
	5	7720637	7720787	151	0.30	0.25	1.59	0.31
	5	7912986	7913626	641	0.07	0.09	0.88	0.06
	5	7913711	7913991	281	0.04	0.04	0.72	0.04
	5	7914059	7914224	166	0.22	0.08	0.82	0.08
	5	7915927	7916107	181	0.03	0.03	0.10	0.06
	5	7916137	7916840	704	0.01	0.04	0.49	0.02
	5	7916966	7925007	8042	0.01	0.04	0.81	0.02
	5	7988900	7991510	2611	0.00	0.01	0.02	0.00
	5	7993172	7993472	301	0.03	0.10	0.14	0.06
	5	8316057	8316570	514	0.17	0.08	0.68	0.16
	5	8714029	8714965	937	0.00	0.00	0.00	0.00
	5	8836966	8837173	208	0.03	0.12	0.28	0.09
	5	8879060	8879267	208	0.03	0.12	0.28	0.09
	5	9428459	9435308	6850	0.04	0.01	0.00	0.00
	5	9601934	9602249	316	0.16	0.14	1.07	0.18
	5	9602338	9603453	1116	0.04	0.06	0.80	0.07
	5	9603508	9604068	561	0.02	0.02	0.57	0.05
	5	10605694	10612481	6788	0.00	0.01	0.04	0.00
	5	13365913	13366445	533	0.07	0.02	0.06	0.01
	5	13440191	13440658	468	0.11	0.10	0.18	0.09
	5	14156207	14156297	91	0.96	0.34	5.40	0.66
	5	14204941	14205737	797	0.05	0.02	0.01	0.05
	5	14586076	14591096	5021	0.00	0.00	0.00	0.00
	5	14750559	14751884	1326	0.33	0.05	0.03	0.12
	5	14754513	14757536	3024	0.06	0.08	0.24	0.03
	5	14766633	14767947	1315	0.00	0.01	0.05	0.01
	5	14768011	14769734	1724	0.01	0.09	0.26	0.02
	5	15168733	15168927	195	0.00	0.05	0.01	0.02
	5	15295547	15296333	787	0.05	0.03	0.31	0.08
	5	15320778	15321338	561	0.09	0.11	0.46	0.07
	5	15321484	15322280	797	0.09	0.07	0.61	0.04
	5	15525755	15526135	381	0.15	0.09	0.99	0.05
	5	16330598	16333224	2627	0.00	0.00	0.00	0.00
	5	16449792	16451728	1937	0.02	0.01	0.05	0.00
	5	16945467	16945572	106	0.00	0.02	0.00	0.00
	5	17384240	17394505	10266	0.00	0.00	0.00	0.00
	5	17412072	17412375	304	0.06	0.02	0.02	0.00
	5	18042826	18043263	438	0.04	0.03	0.34	0.03
	5	18314435	18314705	271	0.01	0.00	0.06	0.01
	5	18473949	18474108	160	0.00	0.00	0.08	0.00
	5	18584208	18585555	1348	0.00	0.01	0.01	0.00
	5	18636764	18637321	558	0.01	0.00	0.09	0.05
	5	18684513	18684741	229	0.00	0.01	0.01	0.00
	5	19052161	19052388	228	0.01	0.01	0.00	0.00
	5	19354949	19355211	263	0.02	0.02	0.18	0.01
	5	19420419	19420546	128	0.00	0.29	0.07	0.00
	5	19487887	19488024	138	0.00	0.03	0.01	0.00
	5	19498459	19499190	732	0.00	0.03	0.01	0.00
	5	19630875	19631274	400	0.10	0.09	0.02	0.07
	5	19755742	19756252	511	0.01	0.01	0.01	0.00
	6	109717	114226	4510	0.00	0.15	0.43	0.03
	6	142149	142814	666	0.00	0.00	0.01	0.00
	6	142874	143634	761	0.03	0.08	0.13	0.09
	6	161009	161190	182	0.41	0.18	0.31	0.11
	6	161586	161691	106	0.40	0.28	0.50	0.17
	6	311553	312211	659	0.04	0.02	0.11	0.02
	6	443181	444059	879	0.02	0.02	0.18	0.01
	6	863878	863962	85	0.07	0.00	0.00	0.00
	6	943488	943966	479	0.04	0.01	0.06	0.03
	6	954503	954587	85	0.56	0.01	0.18	0.11
	6	954523	954714	192	0.26	0.01	0.31	0.05
	6	1022677	1022779	103	0.07	0.03	0.10	0.08
	6	1062534	1062618	85	0.04	0.20	2.54	0.39
	6	1292997	1293291	295	0.00	0.00	0.19	0.00
	6	1375049	1375406	358	0.10	0.06	0.09	0.04
	6	1375505	1376170	666	0.03	0.01	0.05	0.01
	6	1376205	1376549	345	0.11	0.02	0.20	0.02
	6	1376606	1376746	141	0.39	0.12	0.96	0.13
	6	1636150	1638568	2419	0.01	0.02	0.04	0.05
	6	1644418	1644678	261	0.18	0.13	0.14	0.30
	6	1752278	1755168	2891	0.01	0.06	0.23	0.03
	6	2002759	2003439	681	0.05	0.06	0.12	0.05
	6	2055472	2055647	176	0.01	0.01	0.10	0.00
	6	2056950	2057275	326	0.13	0.09	0.25	0.03
	6	2057847	2058368	522	0.05	0.03	0.20	0.05
	6	2057868	2059356	1489	0.05	0.03	0.09	0.03
	6	2379254	2380684	1431	0.02	0.00	0.00	0.00
	6	2991583	2991919	337	0.01	0.01	0.07	0.00
	6	3007216	3008016	801	0.05	0.02	0.10	0.01
	6	3075483	3075588	106	0.33	0.03	0.07	0.05
	6	3693989	3694090	102	2.12	0.26	0.32	0.46
	6	3713912	3714032	121	0.00	0.02	0.01	0.05
	6	3924546	3924685	140	0.00	0.01	0.00	0.02
	6	4026010	4030548	4539	0.00	0.01	0.03	0.00
	6	4030571	4031446	876	0.00	0.01	0.03	0.00
	6	4285394	4285533	140	0.01	0.01	0.00	0.00
	6	5045129	5051107	5979	0.00	0.00	0.00	0.00
	6	5045783	5053744	7962	0.00	0.00	0.00	0.00
	6	5227815	5227935	121	0.01	0.01	0.01	0.02
	6	5229858	5230323	466	0.02	0.00	0.03	0.02
	6	5542238	5542420	183	0.09	0.09	0.54	0.03
	6	5913335	5915857	2523	0.05	0.00	0.07	0.00
	6	6826365	6830125	3761	0.01	0.01	0.03	0.01
	6	7081038	7081216	179	0.00	0.00	0.00	0.00
	6	7351473	7361391	9919	0.00	0.00	0.01	0.00
	6	9007668	9008148	481	0.16	0.09	0.69	0.15
	6	9008356	9008996	641	0.10	0.04	0.47	0.08
	6	9605306	9607639	2334	0.07	0.03	0.53	0.04
	6	9607653	9607728	76	0.16	0.02	0.66	0.00
	6	10360970	10361186	217	0.06	1.01	2.90	0.32
	6	10361494	10369166	7673	0.00	0.04	0.10	0.02
	6	11260441	11260545	105	0.01	0.01	0.10	0.14
	6	11442777	11443790	1014	0.09	0.09	0.16	0.14
	6	11688529	11688958	430	0.00	0.01	0.00	0.00
	6	11785744	11787512	1769	0.01	0.09	0.11	0.13
	6	11787527	11789550	2024	0.00	0.03	0.03	0.03
	6	11789572	11789748	177	0.02	0.14	0.00	0.09
	6	11886530	11888254	1725	0.00	0.03	0.19	0.02
	6	11888285	11889641	1357	0.00	0.01	0.05	0.00
	6	12276123	12276239	117	0.05	0.00	0.04	0.01
	6	12276852	12278772	1921	0.00	0.06	0.07	0.00
	6	12521171	12522034	864	0.07	0.05	0.53	0.23
	6	12578040	12578842	803	0.00	0.04	0.10	0.03
	6	12606642	12606920	279	0.22	0.03	0.10	0.08
	6	12607668	12607975	308	0.09	0.02	0.08	0.11
	6	13242451	13244463	2013	0.00	0.00	0.07	0.00
	6	13560726	13560906	181	0.08	0.04	0.62	0.04
	6	13684248	13684998	751	0.00	0.00	0.02	0.01
	6	13795118	13795677	560	0.16	0.19	0.80	0.21
	6	13795780	13795990	211	0.21	0.17	0.98	0.15
	6	14154417	14154672	256	0.01	0.00	0.15	0.01
	6	14384735	14389919	5185	0.00	0.01	0.09	0.00
	6	14638909	14639063	155	0.21	0.00	0.73	0.03
	6	14723633	14724049	417	0.13	0.12	1.82	0.27
	6	14723638	14724190	553	0.11	0.09	1.35	0.21
	6	14908166	14909416	1251	0.01	0.06	0.34	0.02
	6	14937379	14937623	245	0.06	0.01	0.01	0.04
	6	15635133	15635373	241	0.05	0.04	0.18	0.03
	6	15635446	15635796	351	0.04	0.02	0.12	0.01
	6	15635841	15636081	241	0.09	0.02	0.28	0.02
	6	15687867	15688727	861	0.00	0.01	0.00	0.01
	6	15806999	15807439	441	0.06	0.02	0.00	0.01
	6	15807460	15811152	3693	0.14	0.12	0.16	0.02
	6	15811201	15811280	80	4.33	3.47	4.74	0.67
	6	16100682	16101122	441	0.14	0.11	0.79	0.25
	6	16100718	16101792	1075	0.13	0.08	0.43	0.17
	6	16758347	16761606	3260	0.00	0.03	0.09	0.03
	6	17125270	17125459	190	0.04	0.01	0.31	0.05
	6	17179152	17179971	820	0.00	0.00	0.06	0.00
	6	17288074	17288675	602	0.01	0.00	0.00	0.00
	6	17311164	17311479	316	0.12	0.04	0.19	0.05
	6	17441768	17447783	6016	0.59	0.02	0.11	0.02
